# Supplementary material for: Distinct functions of microtubules and actin filaments in the transportation of the male germ unit in pollen
Source: Nat Commun. 2024 Jun 27;15:5448. doi: 10.1038/s41467-024-49323-9 (PMC11211427; doi:10.1038/s41467-024-49323-9)
Supplement: Supplementary file 13 — Source Data [file 41467_2024_49323_MOESM13_ESM.xlsx]

## Sheet: Figure 2
Figure 2b							Figure 2e							Figure 2i					Figure 2k
Distance(μm)	mCherry-MBD (Line 1)	Lifeact-mEGFP (Line 1)	mCherry-MBD (Line 2)	Lifeact-mEGFP (Line 2)			Time (s)	mCherry-MBD-Site 1	Lifeact-mEGFP-Site 1	mCherry-MBD-Site 2	Lifeact-mEGFP-Site 2			Distance (μm)	mCherry-MBD	Lifeact-mEGFP			Distance (μm)	mCherry-MBD	Lifeact-mEGFP
0	19	23	17	19			0	1.01269	0.995281	1.08156	0.998024			0	27.1	3.3			0	25.5897	7.944
0.0667	19	23	19	17			60	1.00849	1.01391	1.08917	0.964704			0.02128	32.2	3.1			0.02128	26.3959	8.33
0.1333	17	23	17	17			120	1.00439	0.996967	1.04623	0.98538			0.04255	29.7	3.3			0.04255	26.69	9.179
0.2	17	25	15	19			180	1.0233	0.97385	1.05225	1.00623			0.06383	31.5	3.7			0.06383	29.448	11.162
0.2667	19	25	15	21			240	1.00633	0.941982	1.05693	1.01314			0.08511	28.1	5.3			0.08511	33.2794	12.979
0.3333	17	25	17	21			300	1.01106	0.984216	1.05181	1.00347			0.10638	22.3	6			0.10638	29.4779	14.329
0.4	15	27	17	23			360	1.02316	1.01284	1.0176	0.984516			0.12766	16.9	6.7			0.12766	30.6527	17.004
0.4667	15	27	17	23			420	1.01767	0.994817	1.01173	0.997254			0.14894	17.7	7			0.14894	37.9412	20.451
0.5333	15	29	19	23			480	1.01774	0.970724	1.01112	1.0192			0.17021	20.1	7.5			0.17021	36.8606	22.669
0.6	17	33	23	25			540	1.03682	0.956453	1.03798	1.03261			0.19149	30	7.8			0.19149	33.5247	25.852
0.6667	19	37	25	29			600	1.04847	1.00632	1.01385	1.01368			0.21277	28.5	8.2			0.21277	33.3099	28.522
0.7333	21	39	25	31			660	1.02763	1.03668	1.01604	0.98723			0.23404	35.5	8.7			0.23404	35.0821	33.382
0.8	21	43	25	33			720	1.0554	1.02163	0.997523	0.993623			0.25532	38.3	8.9			0.25532	30.0961	39.195
0.8667	23	45	25	33			780	1.06226	0.999569	0.989002	1.03515			0.2766	32.9	9.4			0.2766	26.1565	46.763
0.9333	25	45	27	35			840	1.0563	0.966714	1.02011	1.01532			0.29787	28.6	9.7			0.29787	27.5457	56.025
1	27	47	29	39			900	1.05405	1.03102	1.02144	0.996159			0.31915	25.1	9.9			0.31915	30.8414	67.803
1.0667	29	49	35	41										0.34043	23.6	12			0.34043	32.8466	80.942
1.1333	29	53	37	43										0.3617	19.5	13.8			0.3617	37.0341	93.398
1.2	31	57	37	43										0.38298	18.9	16.9			0.38298	40.642	107.253
1.2667	31	61	39	45										0.40426	20.5	20			0.40426	47.4183	120.66
1.3333	35	64	41	49										0.42553	24	23.3			0.42553	54.52	131.227
1.4	37	70	43	53										0.44681	27	26.9			0.44681	62.0253	140.502
1.4667	37	76	41	59										0.46809	27.6	31.5			0.46809	69.7041	149.468
1.5333	41	84	41	64										0.48936	32.4	35.5			0.48936	80.0988	158.969
1.6	47	88	41	70										0.51064	32.8	38.9			0.51064	88.7714	165.684
1.6667	49	92	47	72										0.53191	34.4	40.6			0.53191	89.6008	169.939
1.7333	49	92	53	72										0.55319	32.3	42.4			0.55319	88.7434	171.319
1.8	51	88	57	68										0.57447	32	43.6			0.57447	93.4138	168.585
1.8667	55	80	57	68										0.59574	31.5	45.7			0.59574	92.0152	163.043
1.9333	55	74	55	70										0.61702	37.5	47.6			0.61702	87.3141	155.778
2	57	70	55	68										0.6383	39.5	50.5			0.6383	88.1322	149.415
2.0667	59	66	55	68										0.65957	35.5	55.5			0.65957	87.6519	143.235
2.1333	64	64	57	64										0.68085	38	60.7			0.68085	85.6251	135.921
2.2	63	64	57	64										0.70213	39.3	66.1			0.70213	82.058	130.496
2.2667	59	64	59	63										0.7234	38.5	71.1			0.7234	79.2326	127.848
2.3333	57	64	63	61										0.74468	40.5	75.7			0.74468	77.4621	127.725
2.4	57	66	61	61										0.76596	39.6	80.2			0.76596	72.8618	126.42
2.4667	57	64	59	61										0.78723	41.6	83.5			0.78723	69.0645	123.839
2.5333	57	61	59	61										0.80851	42.3	86.5			0.80851	64.9634	122.529
2.6	59	57	63	59										0.82979	46.6	89			0.82979	66.8615	120.361
2.6667	63	55	68	61										0.85106	50.4	91.6			0.85106	66.9284	117.37
2.7333	63	55	72	61										0.87234	51.1	92.4			0.87234	66.7087	114.118
2.8	63	57	72	61										0.89362	51.5	92.2			0.89362	66.2043	110.167
2.8667	61	59	74	61										0.91489	52.3	91.6			0.91489	64.7728	107.484
2.9333	59	61	74	63										0.93617	51.7	92.2			0.93617	65.6441	106.408
3	61	59	78	64										0.95745	50.9	93.4			0.95745	65.299	103.232
3.0667	64	59	76	64										0.97872	48.2	96.1			0.97872	60.4237	99.863
3.1333	64	59	72	64										1	47	99.8			1	56.8647	98.208
3.2	63	59	72	64										1.02128	47	104.2			1.02128	54.9345	98.132
3.2667	63	59	72	64										1.04255	48.4	109.6			1.04255	53.8298	97.691
3.3333	64	59	74	66										1.06383	50.1	114.8			1.06383	53.7966	97.557
3.4	64	59	76	72										1.08511	52	119.1			1.08511	54.0479	97.684
3.4667	64	59	80	72										1.10638	53.5	120.4			1.10638	54.3862	100.105
3.5333	66	59	82	68										1.12766	54.5	120.5			1.12766	54.8147	100.314
3.6	68	57	84	64										1.14894	56.6	117.2			1.14894	55.6697	100.326
3.6667	70	57	84	63										1.17021	58.1	114.2			1.17021	56.2422	101.985
3.7333	70	59	82	64										1.19149	57.3	112.9			1.19149	55.9192	102.997
3.8	70	59	80	70										1.21277	56.8	112.4			1.21277	56.0818	101.843
3.8667	70	57	80	70										1.23404	56.1	112.6			1.23404	58.5102	99.992
3.9333	70	55	78	68										1.25532	55.8	113.7			1.25532	62.6452	100.459
4	74	53	78	68										1.2766	56.7	114.5			1.2766	62.6432	99.19
4.0667	76	53	76	68										1.29787	56.3	113.3			1.29787	60.3298	97.576
4.1333	76	53	76	72										1.31915	55.8	112			1.31915	62.2929	95.665
4.2	74	53	76	76										1.34043	56.1	111.3			1.34043	64.8213	92.381
4.2667	68	53	76	78										1.3617	55.6	112.1			1.3617	63.0714	87.63
4.3333	72	53	80	78										1.38298	59.9	112.5			1.38298	66.2629	83.841
4.4	80	53	82	78										1.40426	61.6	112.5			1.40426	68.7893	79.363
4.4667	80	53	84	76										1.42553	57	113.9			1.42553	68.8139	74.426
4.5333	76	51	84	74										1.44681	56.5	114.2			1.44681	67.0267	70.588
4.6	76	49	82	70										1.46809	56.6	114.2			1.46809	69.7035	68.137
4.6667	82	51	80	70										1.48936	60.2	115.3			1.48936	72.2451	67.71
4.7333	84	51	80	72										1.51064	65	115.2			1.51064	73.3824	67.477
4.8	82	51	80	72										1.53191	64.5	114.7			1.53191	70.2901	66.88
4.8667	82	51	80	70										1.55319	69.8	113.8			1.55319	65.6388	65.916
4.9333	84	51	76	70										1.57447	79.1	113.8			1.57447	67.1824	65.099
5	84	51	74	70										1.59574	79.9	112.2			1.59574	66.5294	66.28
5.0667	86	51	72	72										1.61702	76	110.3			1.61702	59.6383	67.133
5.1333	86	51	74	76										1.6383	74.1	108.7			1.6383	53.6224	67.32
5.2	86	51	74	80										1.65957	77	108.1			1.65957	53.6318	67.681
5.2667	88	51	70	82										1.68085	80.9	109			1.68085	53.5551	67.594
5.3333	90	53	72	84										1.70213	86.1	110.2			1.70213	51.7438	68.243
5.4	88	53	74	86										1.7234	96.7	111.8			1.7234	52.0204	68.909
5.4667	88	53	76	86										1.74468	109	110.9			1.74468	54.9157	69.233
5.5333	88	51	76	84										1.76596	114.5	107.8			1.76596	57.5325	68.07
5.6	94	51	76	84										1.78723	109.5	104.6			1.78723	56.0269	67.893
5.6667	94	53	76	82										1.80851	105.2	101.7			1.80851	54.1619	68.41
5.7333	92	53	76	82										1.82979	100.9	99.5			1.82979	55.4775	69.134
5.8	88	55	78	82										1.85106	98.2	98.8			1.85106	57.8805	70.459
5.8667	84	53	80	82										1.87234	97.1	99.3			1.87234	61.6187	73.325
5.9333	84	53	86	82										1.89362	95.3	99.7			1.89362	62.3273	76.654
6	90	51	88	82										1.91489	94.3	99.8			1.91489	60.8201	79.701
6.0667	90	51	86	84										1.93617	92.4	99.8			1.93617	58.9499	81.288
6.1333	90	51	84	84										1.95745	88	100.9			1.95745	58.716	81.883
6.2	90	51	84	84										1.97872	89.4	102.2			1.97872	55.0865	84.844
6.2667	92	49	84	86										2	91	101.4			2	54.6999	86.584
6.3333	92	49	86	88										2.02128	93.7	101.6			2.02128	54.5908	87.674
6.4	92	49	86	86										2.04255	97.5	102.6			2.04255	56.203	89.806
6.4667	94	51	86	84										2.06383	99.8	100.7			2.06383	57.7458	93.631
6.5333	96	53	88	82										2.08511	100.1	99.1			2.08511	61.3564	95.187
6.6	98	51	94	82										2.10638	100.1	100.2			2.10638	59.4207	95.005
6.6667	98	51	98	82										2.12766	108.4	102.1			2.12766	61.6185	94.023
6.7333	98	49	98	82										2.14894	119.2	103			2.14894	62.5706	91.808
6.8	98	49	96	86										2.17021	133.6	105.3			2.17021	63.3458	86.713
6.8667	96	51	94	88										2.19149	150.9	107.7			2.19149	65.9143	81.971
6.9333	92	53	92	86										2.21277	166.3	110.8			2.21277	67.3219	78.946
7	92	53	96	82										2.23404	165	114.4			2.23404	69.6521	75.15
7.0667	90	51	98	80										2.25532	160.5	117.4			2.25532	69.673	69.457
7.1333	90	51	98	84										2.2766	164.9	120.8			2.2766	67.8204	65.341
7.2	90	51	98	84										2.29787	175.4	123			2.29787	65.3783	63.179
7.2667	92	51	98	84										2.31915	198	124			2.31915	63.2675	62.509
7.3333	98	55	98	82										2.34043	208.8	126.5			2.34043	61.4802	60.942
7.4	98	55	98	82										2.3617	219.2	128			2.3617	59.8395	58.429
7.4667	94	53	98	84										2.38298	233.3	129.8			2.38298	56.9343	55.939
7.5333	90	51	98	84										2.40426	242.1	130.5			2.40426	56.9198	54.424
7.6	90	53	98	88										2.42553	250.8	130.4			2.42553	58.5419	53.712
7.6667	94	57	104	88										2.44681	249.4	129.3			2.44681	58.9202	51.37
7.7333	96	59	106	88										2.46809	240.5	125.5			2.46809	60.2264	50.035
7.8	102	59	106	84										2.48936	228	121.6			2.48936	58.6384	48.529
7.8667	104	59	106	84										2.51064	214.3	117.5			2.51064	60.0427	47.192
7.9333	104	55	102	84										2.53191	200.8	113.2			2.53191	63.348	47.305
8	102	51	102	84										2.55319	186.4	108.5			2.55319	63.8508	47.54
8.0667	102	51	100	84										2.57447	176	102.6			2.57447	61.1192	46.035
8.1333	100	51	98	84										2.59574	169.6	95.6			2.59574	60.9902	44.718
8.2	100	51	96	84										2.61702	163	89.6			2.61702	62.4007	46.747
8.2667	96	49	90	84										2.6383	158.5	83.4			2.6383	64.6101	48.964
8.3333	96	49	86	82										2.65957	145.3	78.3			2.65957	66.2137	51.925
8.4	96	51	88	82										2.68085	132.6	75.7			2.68085	69.5493	54.859
8.4667	96	51	96	78										2.70213	115	75.6			2.70213	66.1849	57.736
8.5333	100	51	100	76										2.7234	96.7	76.8			2.7234	62.8434	61.592
8.6	100	51	102	80										2.74468	84.8	76.2			2.74468	64.8506	65.761
8.6667	100	49	104	82										2.76596	78.6	74.6			2.76596	64.7266	70.007
8.7333	98	51	106	86										2.78723	78.8	73.6			2.78723	64.2075	72.058
8.8	94	51	108	84										2.80851	81.6	71			2.80851	65.2613	73.453
8.8667	94	51	108	82										2.82979	82.8	73.1			2.82979	65.9144	73.691
8.9333	96	49	108	78										2.85106	84.6	72.6			2.85106	64.5342	74.321
9	98	49	106	76										2.87234	82.3	72.5			2.87234	61.9516	74.641
9.0667	96	49	106	74										2.89362	79.9	73.5			2.89362	60.656	75.961
9.1333	96	49	112	76										2.91489	88.3	75.2			2.91489	61.591	79.209
9.2	98	51	116	82										2.93617	96.2	76.5			2.93617	58.994	83.511
9.2667	102	51	118	86										2.95745	105.1	78.1			2.95745	62.1413	87.769
9.3333	106	53	118	90										2.97872	106.4	78.4			2.97872	61.5529	89.601
9.4	106	53	114	92										3	115.9	77.5			3	61.1626	94.197
9.4667	106	53	110	92										3.02128	128.2	75.2			3.02128	64.4886	96.542
9.5333	110	51	108	88										3.04255	140.2	73.9			3.04255	67.5546	95.842
9.6	112	51	104	84										3.06383	150.8	73.4			3.06383	66.86	95.178
9.6667	114	51	98	84										3.08511	149.1	73.7			3.08511	64.1421	96.396
9.7333	110	49	94	84										3.10638	135.9	75.2			3.10638	61.8011	97.654
9.8	110	49	94	84										3.12766	124.4	76.9			3.12766	62.36	100.434
9.8667	116	51	96	86										3.14894	117.4	78.2			3.14894	61.9408	104.177
9.9333	118	51	96	84										3.17021	115.5	77.6			3.17021	58.6731	108.853
10	116	53	96	82										3.19149	112	76			3.19149	62.4722	114.439
10.0667	112	53	94	82										3.21277	112	74.4			3.21277	65.1256	116.943
10.1333	110	51	92	82										3.23404	111.9	73.1			3.23404	64.5302	117.51
10.2	110	49	86	84										3.25532	114.9	72.3			3.25532	65.7213	117.244
10.2667	112	47	88	84										3.2766	122.6	72.7			3.2766	67.384	118.941
10.3333	112	47	96	84										3.29787	130.1	73.3			3.29787	69.6247	120.59
10.4	110	49	98	84										3.31915	142.4	72.6			3.31915	73.0263	123.423
10.4667	108	49	96	88										3.34043	153.7	71.4			3.34043	76.2985	127.903
10.5333	108	51	96	88										3.3617	159.4	70.1			3.3617	73.3259	132.245
10.6	108	51	98	88										3.38298	147.9	65.3			3.38298	72.1533	136.004
10.6667	106	51	98	88										3.40426	130.2	64.2			3.40426	77.233	141.079
10.7333	104	53	100	88										3.42553	113.1	60			3.42553	80.463	144.525
10.8	104	51	102	88										3.44681	98.1	57.3			3.44681	82.2885	143.606
10.8667	104	49	108	84										3.46809	82	55.6			3.46809	82.1348	138.118
10.9333	106	49	108	84										3.48936	75	54.1			3.48936	77.6071	132.134
11	106	49	108	88										3.51064	70.1	52.1			3.51064	72.5816	124.281
11.0667	104	51	108	88										3.53191	65.4	50.7			3.53191	70.3793	114.999
11.1333	98	51	110	88										3.55319	65.4	50.5			3.55319	66.1895	108.289
11.2	90	53	112	88										3.57447	66.2	51.6			3.57447	61.4275	102.236
11.2667	90	53	126	92										3.59574	66.8	50.9			3.59574	55.1353	94.399
11.3333	100	51	139	96										3.61702	66.2	54			3.61702	51.785	87.391
11.4	110	51	145	98										3.6383	64.9	53.9			3.6383	47.9886	82.586
11.4667	116	51	147	98										3.65957	64.4	55.6			3.65957	46.5686	76.85
11.5333	118	51	143	98										3.68085	62.8	54.4			3.68085	47.2037	71.519
11.6	116	51	135	98										3.70213	59.5	55.5			3.70213	46.6989	66.768
11.6667	116	55	129	98										3.7234	53.5	52.6			3.7234	45.8527	61.727
11.7333	120	59	126	100										3.74468	50.3	51			3.74468	42.5174	55.891
11.8	126	61	122	100										3.76596	52.4	50.7			3.76596	39.9185	52.565
11.8667	131	59	120	100										3.78723	55.4	52.6			3.78723	41.2649	49.303
11.9333	133	59	116	106										3.80851	59	54.8			3.80851	39.7801	46.35
12	135	57	110	106										3.82979	62.6	55.3			3.82979	37.1685	41.244
12.0667	135	57	108	104										3.85106	69.6	53			3.85106	35.54	37.262
12.1333	135	57	104	102										3.87234	73.1	54.6			3.87234	33.1361	34.665
12.2	131	57	104	102										3.89362	75.2	58.7			3.89362	34.2098	32.435
12.2667	126	57	110	102										3.91489	80	63.9			3.91489	38.6385	28.971
12.3333	122	57	120	104										3.93617	80.8	68.6			3.93617	38.5624	25.4
12.4	118	53	122	104										3.95745	78.8	72.7			3.95745	36.5839	23.358
12.4667	116	53	112	104										3.97872	73.2	78.6			3.97872	36.3702	21.949
12.5333	108	53	106	104										4	66.7	85.2			4	36.108	20.839
12.6	102	53	102	100										4.02128	64.3	91.4			4.02128	34.4453	20.757
12.6667	98	51	104	98										4.04255	66.1	97.6			4.04255	34.4612	19.675
12.7333	96	49	110	100										4.06383	70.3	104.4			4.06383	35.6724	18.143
12.8	98	53	118	102										4.08511	74.8	112.1			4.08511	35.5189	16.813
12.8667	100	55	120	104										4.10638	81.4	116.6
12.9333	102	57	126	104										4.12766	77	120.2
13	104	59	133	104										4.14894	83.1	123.7
13.0667	106	63	137	106										4.17021	90	123.6
13.1333	106	64	137	108										4.19149	87.7	121.9
13.2	104	61	137	108										4.21277	81.8	118.3
13.2667	102	57	141	106										4.23404	77.5	115.7
13.3333	98	55	143	106										4.25532	75.5	114.4
13.4	96	53	143	106										4.2766	71.8	114.6
13.4667	98	55	143	110										4.29787	77	118.4
13.5333	102	57	143	112										4.31915	77.6	122.9
13.6	114	57	145	114										4.34043	74	126.6
13.6667	122	57	149	118										4.3617	79	125.6
13.7333	112	57	151	120										4.38298	79	123.7
13.8	106	57	151	122										4.40426	82.7	122.6
13.8667	106	57	151	122										4.42553	88.5	122.4
13.9333	108	57	159	116										4.44681	90.3	119
14	110	55	167	112										4.46809	89.9	114.1
14.0667	112	53	169	110										4.48936	80	109.2
14.1333	110	53	169	112										4.51064	82.8	104.6
14.2	108	53	161	118										4.53191	89.4	101
14.2667	112	59	151	120										4.55319	96.8	97.4
14.3333	116	63	145	122										4.57447	104	94.4
14.4	118	64	137	120										4.59574	110.9	92
14.4667	120	64	131	116										4.61702	114.6	93.1
14.5333	120	59	126	114										4.6383	112.7	91.3
14.6	120	55	124	112										4.65957	119.4	89.2
14.6667	122	53	122	112										4.68085	121.2	88
14.7333	120	53	122	110										4.70213	115.8	85.3
14.8	116	57	124	108										4.7234	110.9	78.7
14.8667	112	59	128	106										4.74468	104.1	76.5
14.9333	108	63	128	104										4.76596	97.6	72.4
15	104	64	126	100										4.78723	91.7	68.3
15.0667	102	63	122	100										4.80851	84.5	64.9
15.1333	100	59	122	104										4.82979	80.8	61.7
15.2	98	57	120	108										4.85106	72.2	61.2
15.2667	96	57	116	108										4.87234	66.5	63.6
15.3333	98	57	114	110										4.89362	63.8	66
15.4	100	59	118	108										4.91489	64.2	67.8
15.4667	108	59	122	106										4.93617	65.8	62.4
15.5333	110	57	126	100										4.95745	68.4	62.6
15.6	108	53	126	98										4.97872	69.2	61.7
15.6667	108	53	120	98										5	74.1	61.4
15.7333	108	59	118	100										5.02128	75.3	61
15.8	108	64	116	98										5.04255	75.4	60.6
15.8667	108	63	116	100										5.06383	79.4	60.2
15.9333	106	59	118	108										5.08511	83.1	61
16	102	57	118	112										5.10638	90.3	65.8
16.0667	98	57	114	110										5.12766	88	69.7
16.1333	100	59	112	106										5.14894	78.7	72.4
16.2	100	61	108	106										5.17021	73.6	76.4
16.2667	100	61	108	104										5.19149	72.8	79.4
16.3333	98	59	110	98										5.21277	75.6	83.8
16.4	96	57	110	96										5.23404	76.6	86.2
16.4667	96	55	112	98										5.25532	79	88.5
16.5333	96	51	112	98										5.2766	79	93.4
16.6	96	51	110	98										5.29787	73.2	90.4
16.6667	100	53	108	96										5.31915	64.2	84
16.7333	104	57	108	94										5.34043	55.3	79.5
16.8	106	59	108	94										5.3617	54.1	77.5
16.8667	108	59	108	96										5.38298	58.3	76.7
16.9333	108	59	106	98										5.40426	61.6	76.2
17	108	57	106	96										5.42553	62	75.6
17.0667	98	59	108	94										5.44681	65.4	74
17.1333	94	59	114	90										5.46809	64.2	73.1
17.2	102	57	118	88										5.48936	64.2	72.5
17.2667	104	55	120	92										5.51064	61.1	70.9
17.3333	102	57	120	94										5.53191	56.7	70.4
17.4	100	59	116	92										5.55319	57.3	68.7
17.4667	100	57	112	92										5.57447	64.6	67.7
17.5333	100	59	112	94										5.59574	70.9	66.7
17.6	98	59	114	98										5.61702	69.8	65.8
17.6667	94	61	116	100										5.6383	66.6	65.2
17.7333	94	61	116	104										5.65957	63.6	65.1
17.8	94	61	114	106										5.68085	64	67.3
17.8667	96	61	112	106										5.70213	65.7	70.4
17.9333	96	61	114	100										5.7234	69.1	74.2
18	98	61	118	96										5.74468	70.9	78.4
18.0667	100	61	118	94										5.76596	68.4	84.5
18.1333	102	59	116	96										5.78723	69.4	93.6
18.2	102	59	114	100										5.80851	68.4	104.1
18.2667	98	57	108	100										5.82979	71.5	114
18.3333	94	57	104	100										5.85106	74.8	125.8
18.4	94	61	100	96										5.87234	77.7	141.3
18.4667	94	63	96	96										5.89362	73.5	156.8
18.5333	94	63	96	96										5.91489	67.7	173.3
18.6	94	63	98	98										5.93617	71.8	189.1
18.6667	90	59	102	96										5.95745	80.9	200.1
18.7333	88	59	110	92										5.97872	87.7	202.5
18.8	90	59	114	90										6	93.2	201.9
18.8667	94	59	114	90										6.02128	94.6	201.4
18.9333	94	59	112	90										6.04255	97.8	200.3
19	94	61	112	90										6.06383	101.2	199.6
19.0667	92	61	112	92										6.08511	100.5	199.6
19.1333	92	61	116	92										6.10638	102	198.1
19.2	94	59	120	92										6.12766	105.5	193.6
19.2667	96	57	120	92										6.14894	116	189.5
19.3333	94	59	116	90										6.17021	124.9	185
19.4	92	61	108	88										6.19149	134.3	179.7
19.4667	90	59	102	84										6.21277	143.8	174.7
19.5333	90	59	98	84										6.23404	136.1	164.8
19.6	94	61	98	84										6.25532	125.9	153.7
19.6667	96	61	96	90										6.2766	121.9	142.6
19.7333	94	61	96	92										6.29787	125.2	131.4
19.8	94	61	94	90										6.31915	128.6	120.5
19.8667	96	59	92	88										6.34043	137	111.3
19.9333	96	57	92	88										6.3617	145.9	105.2
20	98	59	94	90										6.38298	151.2	100.4
20.0667	98	63	94	92										6.40426	157	94.8
20.1333	98	64	96	94										6.42553	148.3	91.6
20.2	96	64	98	94										6.44681	134.4	89.3
20.2667	96	64	100	94										6.46809	117.1	86.3
20.3333	94	63	96	98										6.48936	104.3	83
20.4	94	63	96	98										6.51064	98.4	79.1
20.4667	92	63	98	96										6.53191	95.3	76.3
20.5333	92	61	104	94										6.55319	93.2	74.7
20.6	88	61	108	94										6.57447	92.3	73.1
20.6667	82	59	108	94										6.59574	89.6	73.7
20.7333	80	57	106	90										6.61702	82	77.6
20.8	82	57	102	90										6.6383	74.9	82.9
20.8667	84	59	98	92										6.65957	71.4	88.9
20.9333	80	63	100	94										6.68085	66.6	95
21	78	66	104	94										6.70213	66	98.9
21.0667	78	70	108	94										6.7234	69.4	102.4
21.1333	80	70	108	92										6.74468	70.3	107.4
21.2	82	70	106	94										6.76596	66.5	113.2
21.2667	82	70	102	94										6.78723	67	119.8
21.3333	82	68	100	94										6.80851	70.8	127.9
21.4	82	68	98	96										6.82979	72	134.4
21.4667	82	68	94	96										6.85106	69.8	138
21.5333	82	68	90	94										6.87234	69.4	137.6
21.6	80	70	88	92										6.89362	69.8	138.1
21.6667	78	72	88	90										6.91489	70.8	138.2
21.7333	74	74	88	90										6.93617	70.9	137.9
21.8	72	76	84	88										6.95745	67.6	137.8
21.8667	74	80	80	88										6.97872	72.9	136.1
21.9333	78	84	80	90										7	73.1	131.6
22	76	94	78	92										7.02128	71	123.2
22.0667	78	108	76	94										7.04255	72	116
22.1333	80	120	76	94										7.06383	75	108.4
22.2	82	131	76	96										7.08511	74	101.9
22.2667	82	139	76	100										7.10638	72.1	97.3
22.3333	82	147	76	108										7.12766	72.9	93.4
22.4	82	149	76	112										7.14894	73.1	90
22.4667	82	147	74	108										7.17021	72.1	85.9
22.5333	80	131	74	100										7.19149	72.5	83.9
22.6	76	112	72	92										7.21277	80.7	82
22.6667	72	94	68	82										7.23404	94.4	80.1
22.7333	68	82	63	72										7.25532	92.6	79.3
22.8	63	70	57	64										7.2766	82.6	78.6
22.8667	59	64	59	61										7.29787	73.5	78.7
22.9333	59	66	59	59										7.31915	67.1	82.2
23	57	66	57	59										7.34043	67.8	85.8
23.0667	51	61	53	59										7.3617	64.2	90.7
23.1333	47	57	49	59										7.38298	70.3	95.7
23.2	47	53	47	57										7.40426	75.1	100.3
23.2667	51	53	49	53										7.42553	73.6	101
23.3333	53	51	49	51										7.44681	68.5	99.9
23.4	55	51	49	53										7.46809	68.7	97.4
23.4667	49	49	49	53										7.48936	66.4	96.9
23.5333	39	47	45	53										7.51064	65.1	101.7
23.6	37	47	41	51										7.53191	65.9	105.8
23.6667	39	49	41	49										7.55319	71.4	109.4
23.7333	39	47	41	49										7.57447	75	112.6
23.8	37	43	37	47										7.59574	78	115.9
23.8667	35	45	35	45										7.61702	79.6	118.9
23.9333	35	47	35	45										7.6383	77.2	120.7
														7.65957	75.4	123.5
														7.68085	75.6	126
														7.70213	74.8	128.9
														7.7234	75.4	131.8
														7.74468	78.4	136
														7.76596	81.8	139.3
														7.78723	86.4	140.4
														7.80851	88.4	141.2
														7.82979	90.7	142
														7.85106	94.7	143
														7.87234	100.6	144.1
														7.89362	104.6	145.4
														7.91489	98.9	143.5
														7.93617	89.8	145
														7.95745	80.8	147.3
														7.97872	76.1	143.2
														8	67.4	139.1
														8.02128	60.6	132.7
														8.04255	58.5	126
														8.06383	58.5	118.9
														8.08511	56.6	112.5
														8.10638	58.5	105.4
														8.12766	59.2	97.7
														8.14894	60.3	91.3
														8.17021	55.2	86.6
														8.19149	45.9	82
														8.21277	43.6	75.2
														8.23404	50.4	70.2
														8.25532	49.4	64.3
														8.2766	44.1	59
														8.29787	39.2	53.7
														8.31915	38.2	47.9
														8.34043	41.7	43.5
														8.3617	41.6	39.1
														8.38298	40.3	35.3
														8.40425	40.4	32.9
														8.42553	39.3	29.6
														8.44681	37.4	26.4
														8.46809	35.8	22.9
														8.48936	35	20.3
														8.51064	31.4	19
														8.53191	31	18.1
														8.55319	31	16
														8.57447	32.8	15
														8.59575	32	14.1
														8.61702	25.6	13.9
														8.6383	20	13.5
														8.65957	16.8	12.2
														8.68085	12	10

## Sheet: Figure 3
0 s				360 s				480 s				720 s				870 s
Distance (μm)	mCherry-MBD	H2B-GFP		Distance (μm)	mCherry-MBD	H2B-GFP		Distance (μm)	mCherry-MBD	H2B-GFP		Distance (μm)	mCherry-MBD	H2B-GFP		Distance (μm)	mCherry-MBD	H2B-GFP
0	42	0.5		0	60.625	0		0	58.3114	0.0623		0	64.268	0.4082		0	67.175	0.2401
0.17089	64.75	0.125		0.17089	64.5	0.5		0.17237	70.3184	0		0.17089	64.8873	0.991		0.17237	79.95	0.1142
0.34179	69.875	0.125		0.34179	60	0.875		0.34473	73.6062	0.0602		0.34179	62.0473	0.4531		0.34473	108.821	0
0.51268	69.875	0.625		0.51268	65.5	0.75		0.5171	74.7165	0.1558		0.51268	59.9968	0.5347		0.5171	99.116	0
0.68358	71.375	0.5		0.68358	58.875	0.5		0.68947	79.8477	0.4068		0.68358	66.6528	0.152		0.68947	84.846	0
0.85447	67.5	0.375		0.85447	64.125	1.125		0.86184	79.3527	1.1493		0.85447	78.5264	0.1037		0.86184	81.713	0
1.02537	68.625	0		1.02537	85.375	3.5		1.0342	71.5097	0.6264		1.02537	96.0508	0.6081		1.0342	82.81	0.5713
1.19626	64.625	1.25		1.19626	142.5	16.125		1.20657	70.1382	1.6564		1.19626	98.9651	1.0007		1.20657	90.348	0.3746
1.36716	69.5	0.125		1.36716	158.5	31.75		1.37894	71.5876	1.6237		1.36716	74.3245	0.2943		1.37894	119.012	0.1791
1.53805	66.75	1.125		1.53805	109.875	50		1.55131	78.7996	5.5137		1.53805	59.81	0.7355		1.55131	123.272	0.0251
1.70895	63.875	1.375		1.70895	84.125	60.625		1.72367	82.6608	23.5968		1.70895	61.6209	0.4545		1.72367	90.661	0.0342
1.87984	66.125	0		1.87984	97.125	65.25		1.89604	86.029	48.7686		1.87984	67.6616	0.0817		1.89604	89.569	0.2956
2.05073	71.375	0		2.05073	140.625	70.125		2.06841	88.2954	65.0824		2.05073	69.1387	0.4863		2.06841	87.267	0.2168
2.22163	65.5	1.375		2.22163	133.75	66.75		2.24078	101.959	76.8474		2.22163	80.6319	0.7708		2.24078	82.173	0.1173
2.39252	70.875	0		2.39252	92.5	46		2.41314	111.346	73.4645		2.39252	97.5625	1.5919		2.41314	76.854	0.3678
2.56342	75.125	0.875		2.56342	82.875	19.5		2.58551	108.447	57.0354		2.56342	119.319	7.7267		2.58551	73.365	0.6418
2.73431	90.375	0		2.73431	75.625	5.5		2.75788	101.575	31.0921		2.73431	132.761	21.2347		2.75788	72.283	1.3954
2.90521	114.5	0.375		2.90521	73.375	1.875		2.93025	107.81	11.3289		2.90521	110.534	32.6625		2.93025	94.981	1.3256
3.0761	116.375	0		3.0761	70.5	0.625		3.10261	111.292	2.8302		3.0761	98.5069	30.8401		3.10261	161.158	3.4107
3.247	131.75	0.25		3.247	69.75	1.375		3.27498	110.39	1.0604		3.247	91.1222	21.9083		3.27498	233.67	12.5322
3.41789	116.625	0.75		3.41789	75	0.375		3.44735	119.786	0.8629		3.41789	83.7535	9.0237		3.44735	253.555	28.8963
3.58878	114.375	0.125		3.58878	75.25	0		3.61971	116.728	0.9827		3.58878	81.5014	3.1013		3.61971	233.784	57.4639
3.75968	109.25	1.625		3.75968	69.75	0.125		3.79208	100.77	0.2992		3.75968	80.1015	1.8827		3.79208	158.795	95.3461
3.93057	100	1.25		3.93057	74.75	0.5		3.96445	92.1851	0.1025		3.93057	75.0599	1.6143		3.96445	107.678	92.8556
4.10147	87.75	1		4.10147	71.5	0.625		4.13682	93.8243	0.3228		4.10147	74.5437	0.7055		4.13682	88.939	56.7792
4.27236	87.5	2.375		4.27236	72.375	0.375		4.30918	87.8418	0.0775		4.27236	77.8902	0.1004		4.30918	89.508	29.1835
4.44326	112.25	12.125		4.44326	70.75	0		4.48155	87.4351	0.6239		4.44326	81.0346	0		4.48155	111.036	9.5893
4.61415	115.25	44.5		4.61415	73	0.125		4.65392	92.0763	0.5599		4.61415	79.9371	0.0085		4.65392	117.485	2.1626
4.78505	115.25	67.5		4.78505	70.5	1		4.82629	92.3613	0.2415		4.78505	69.8525	0.3801		4.82629	85.794	0.4719
4.95594	99.875	38		4.95594	77.875	1.125		4.99865	97.1212	1.5872		4.95594	63.87	0.0976		4.99865	86.46	0.2115
5.12684	91.625	11.25		5.12684	98.625	0.875		5.17102	109.551	1.3161		5.12684	67.0753	0.2074		5.17102	108.864	0.4057
5.29773	81.625	1		5.29773	96.625	1		5.34339	120.102	0.659		5.29773	71.4115	0.5885		5.34339	97.336	0.0254
5.46863	72.75	3		5.46863	75.75	0		5.51576	114.508	0.4008		5.46863	75.747	0.7293		5.51576	93.745	0.141
5.63952	64.5	0.25		5.63952	65.25	0.5		5.68812	102.522	0.6957		5.63952	83.0085	1.1429		5.68812	84.316	0.5085
5.81041	58	0.375		5.81041	63	0.25		5.86049	101.567	1.0241		5.81041	77.9916	0.426		5.86049	72.929	0
5.98131	55.75	0.625		5.98131	58.5	0.25		6.03286	107.785	1.5517		5.98131	66.0939	0.3764		6.03286	78.76	0
								6.20523	117.434	1.7305
								6.37759	124.197	0.5424
								6.54996	109.297	0.5313
								6.72233	108.112	0.8111
								6.89469	99.5812	0.555
								7.06706	95.0656	0.4898
								7.23943	92.5628	0.4417
								7.4118	78.4255	0.8724

## Sheet: Figure 4
Figure 4c						Figure 4h								Figure 4i						Figure 4j
two-tailed Student’s t test	P value	P value summary	Significantly difference			two-tailed Student’s t test	P value	P value summary	Significantly difference					Relative frequency (%)	DMSO	Oryzalin				two-tailed Student’s t test	P value	P value summary	Significantly difference
DMSO vs Oryzalin	0.000170992	***	Yes			DMSO Forward vs Oryzalin Forward	<0.0001	***	Yes					0-9	0	1.84805				DMSO Nearest vs Oryzalin Nearest	0.026845	*	Yes
						DMSO Backward vs Oryzalin Backward	<0.0001	***	Yes					10-19	2.31839	3.49076				DMSO Fartheat vs Oryzalin Fartheat	<0.0001	***	Yes
	DMSO（n = 25）	Oryzalin (n = 26)												20-29	13.6012	3.90144
Mean	8.7482	11.1075					DMSO Forward (n = 494 from 10 cells)	Oryzalin Forward (n = 270 from 10 cells)	DMSO Backward (n = 148 from 10 cells)	Oryzalin Backward (n = 229 from 10 cells)				30-39	26.2751	2.05339					DMSO Nearest（n = 10）	Oryzalin Nearest (n = 10)	DMSO Fartheat (n = 10)	Oryzalin Fartheat (n = 10)
SD	2.2087	1.92687				Mean	0.0812251	0.119431	-0.0472679	-0.101508				40-49	34.0031	5.74949				Mean	22.9545	13.329	65.6412	163.743
						SD	0.0553806	0.12419	0.0298702	0.103621				50-59	15.1468	5.95482				SD	8.94545	8.91289	9.75506	44.2498
														60-69	7.2643	6.77618
DMSO	Oryzalin					DMSO Forward (μm/s)	Oryzalin Forward (μm/s)	DMSO Backward (μm/s)	Oryzalin Backward (μm/s)					70-79	1.39104	9.03491					DMSO Nearest	Oryzalin Nearest	DMSO Fartheat	Oryzalin Fartheat
13.863	15.65					0.059833	0.287167	-0.02222	-0.09558					80-89	0	6.3655				cell 1	15.586	27.116	57.253	122.764
12.668	12.349					0.124217	0.1531	-0.03513	-0.38563					90-99	0	8.82957				cell 2	17.531	9.911	52.261	141.617
10.359	12.088					0.256517	0.410183	-0.03513	-0.2118					100-109	0	6.77618				cell 3	43.34	6.289	62.98	162.459
11.176	12.349					0.064783	0.24115	-0.02485	-0.53183					110-119	0	9.65092				cell 4	18.257	10	73.002	228.132
8.748	12.75					0.022217	0.109433	-0.02222	-0.1902					120-129	0	4.51745				cell 5	26.541	26.904	78.079	112.598
8.304	10.293					0.078567	0.13005	-0.12422	-0.07027					130-139	0	9.85626				cell 6	22.606	23.875	79.395	221.286
11.019	10.293					0.178117	0.5178	-0.05665	-0.5791					140-149	0	3.08008				cell 7	14.66	7.253	53.488	120.622
8.577	10.806					0.02485	0.660733	-0.02485	-0.33893					150-159	0	3.08008				cell 8	25.115	6.432	68.679	206.686
10.335	11.667					0.033333	0.045817	-0.10243	-0.31447					160-169	0	1.64271				cell 9	15.458	5.472	60.894	189.409
7.213	11.392					0.1338	0.276367	-0.04445	-0.13927					170-179	0	1.64271				cell 10	30.451	10.038	70.381	131.857
9.118	11.75					0.100617	0.6471	-0.02485	-0.13538					180-189	0	2.46407
9.704	9.428					0.1338	0.13425	-0.07453	-0.09243					190-199	0	1.64271
8.498	8.944					0.033333	0.07065	-0.05555	-0.02222					200-230	0	1.64271
7.667	8.667					0.074533	0.067583	-0.01112	-0.08462
8.346	13.579					0.05665	0.035133	-0.04582	-0.04968
6.59	7.087					0.02485	0.080883	-0.07857	-0.33157
7.601	12.579					0.179167	0.05555	-0.02485	-0.32722
5.207	10					0.119667	0.05665	-0.05665	-0.11222
9.18	9.475					0.049683	0.40875	-0.07027	-0.06667
5.375	7.433					0.02485	0.175733	-0.02222	-0.05665
4.497	12.47					0.033333	0.158017	-0.07027	-0.06478
8.283	10.934					0.077783	0.196967	-0.03513	-0.03513
9.667	13.283					0.067583	0.040067	-0.02485	-0.08012
9.911	10.414					0.040067	0.040067	-0.14445	-0.14487
6.799	12.019					0.077783	0.07115	-0.02222	-0.16072
	11.096					0.1054	0.045817	-0.06758	-0.39123
						0.066667	0.064783	-0.04007	-0.05555
						0.1144	0.080117	-0.05555	-0.12757
						0.146133	0.05555	-0.05555	-0.36423
						0.05555	0.07115	-0.04007	-0.43637
						0.040067	0.296783	-0.01572	-0.424
						0.084617	0.481883	-0.06478	-0.23855
						0.040067	0.498767	-0.02485	-0.09633
						0.084617	0.209917	-0.04007	-0.06478
						0.084617	0.408683	-0.09938	-0.07115
						0.084617	0.21855	-0.08462	-0.11967
						0.035133	0.197033	-0.07027	-0.34872
						0.05555	0.182233	-0.01572	-0.32393
						0.059833	0.07115	-0.03143	-0.16667
						0.089583	0.102433	-0.02485	-0.07115
						0.109433	0.07115	-0.05555	-0.18922
						0.06285	0.089583	-0.02222	-0.20757
						0.179167	0.104817	-0.03333	-0.01572
						0.179167	0.120183	-0.06758	-0.05983
						0.059833	0.198767	-0.03513	-0.04968
						0.031433	0.221383	-0.07027	-0.03143
						0.084617	0.06285	-0.02485	-0.04713
						0.070267	0.14445	-0.05555	-0.17285
						0.091617	0.07115	-0.03333	-0.14142
						0.111667	0.318367	-0.02222	-0.02222
						0.05665	0.316217	-0.02485	-0.08012
						0.02485	0.513033	-0.01572	-0.22498
						0.022217	0.179167	-0.05665	-0.09428
						0.045817	0.196883	-0.04713	-0.06285
						0.035133	0.194367	-0.03333	-0.08012
						0.066667	0.07115	-0.03143	-0.01572
						0.1054	0.204883	-0.15435	-0.02485
						0.119667	0.049683	-0.05555	-0.04007
						0.15475	0.1795	-0.03143	-0.03513
						0.05665	0.29585	-0.01572	-0.03143
						0.089583	0.29355	-0.04007	-0.03143
						0.035133	0.283267	-0.04968	-0.01572
						0.040067	0.031433	-0.03143	-0.04968
						0.035133	0.1257	-0.04968	-0.02485
						0.074533	0.059833	-0.02485	-0.02485
						0.033333	0.040067	-0.01572	-0.06478
						0.059833	0.015717	-0.03143	-0.15435
						0.02485	0.040067	-0.03143	-0.17568
						0.033333	0.031433	-0.06285	-0.04582
						0.031433	0.05555	-0.04007	-0.16405
						0.033333	0.06285	-0.02485	-0.05983
						0.02485	0.031433	-0.01112	-0.07453
						0.02485	0.015717	-0.03143	-0.03143
						0.084617	0.05555	-0.04713	-0.19877
						0.074533	0.1696	-0.03143	-0.07115
						0.353117	0.05555	-0.04582	-0.01572
						0.015717	0.02485	-0.07857	-0.06478
						0.089583	0.031433	-0.04582	-0.10482
						0.05555	0.035133	-0.02485	-0.05983
						0.126683	0.04445	-0.05983	-0.19405
						0.1	0.104817	-0.03143	-0.22138
						0.14445	0.1338	-0.10243	-0.24595
						0.16455	0.1338	-0.01572	-0.16405
						0.015717	0.05555	-0.04007	-0.05983
						0.182233	0.104817	-0.01572	-0.2848
						0.104817	0.02485	-0.04007	-0.17637
						0.07115	0.049683	-0.04713	-0.01572
						0.091617	0.047133	-0.02485	-0.05555
						0.169233	0.047133	-0.04713	-0.03513
						0.135633	0.040067	-0.03513	-0.02485
						0.00555	0.1144	-0.05665	-0.08012
						0.198767	0.318167	-0.03333	-0.03513
						0.035133	0.1257	-0.08958	-0.01572
						0.080883	0.015717	-0.02222	-0.04007
						0.049683	0.059833	-0.06758	-0.08088
						0.031433	0.149067	-0.02485	-0.1144
						0.084617	0.02485	-0.11112	-0.17917
						0.049683	0.064783	-0.02485	-0.19405
						0.05665	0.031433	-0.04007	-0.06478
						0.045817	0.078567	-0.02485	-0.02485
						0.16405	0.02485	-0.05983	-0.10243
						0.089583	0.02485	-0.03333	-0.13743
						0.015717	0.094933	-0.03333	-0.05665
						0.035133	0.095583	-0.05983	-0.06478
						0.049683	0.040067	-0.04968	-0.42353
						0.113317	0.05665	-0.02222	-0.05555
						0.13005	0.104817	-0.03333	-0.06667
						0.022217	0.074533	-0.03513	-0.18922
						0.120183	0.031433	-0.02485	-0.2
						0.119667	0.045817	-0.03513	-0.08958
						0.080883	0.02485	-0.13743	-0.08888
						0.124217	0.080117	-0.01572	-0.5111
						0.169233	0.382417	-0.1054	-0.08958
						0.07115	0.299167	-0.02485	-0.22905
						0.049683	0.099383	-0.07027	-0.14823
						0.015717	0.078567	-0.06758	-0.22905
						0.07115	0.059833	-0.02222	-0.08012
						0.05665	0.4	-0.09162	-0.06758
						0.011117	0.341567	-0.05983	-0.02222
						0.059833	0.059833	-0.09162	-0.07857
						0.089583	0.15985	-0.12222	-0.18888
						0.06285	0.511467	-0.10062	-0.10062
						0.06285	0.23415	-0.08958	-0.04582
						0.022217	0.14445	-0.07027	-0.1
						0.040067	0.02485	-0.01572	-0.07453
						0.080117	0.02485	-0.02485	-0.26758
						0.1054	0.070267	-0.04713	-0.01572
						0.015717	0.07115	-0.02485	-0.05555
						0.05665	0.02485	-0.01572	-0.08462
						0.011117	0.040067	-0.02485	-0.02222
						0.05555	0.144867	-0.04968	-0.07027
						0.049683	0.095583	-0.08012	-0.42455
						0.02485	0.320683	-0.02485	-0.1338
						0.070267	0.488883	-0.01572	-0.07027
						0.066667	0.2225	-0.12668	-0.16703
						0.077783	0.161783	-0.02222	-0.06667
						0.011117	0.122217	-0.03513	-0.03333
						0.06675	0.244433	-0.05555	-0.08088
						0.089583	0.1667	-0.01572	-0.11332
						0.049683	0.14445	-0.02485	-0.05665
						0.080883	0.288883	-0.01572	-0.05665
						0.213717	0.313083	-0.03143	-0.06285
						0.02485	0.460933	-0.04007	-0.06478
						0.04445	0.355717	-0.01572	-0.04007
						0.033333	0.2	-0.1144	-0.07453
						0.157133	0.2	-0.04007	-0.12422
						0.135167	0.047133	-0.05555	-0.01572
						0.035133	0.489383	-0.08012	-0.06478
						0.124217	0.05555		-0.16518
						0.045817	0.031433		-0.11812
						0.035133	0.015717		-0.06285
						0.05665	0.02485		-0.06285
						0.196567	0.049683		-0.04007
						0.040067	0.119667		-0.02485
						0.015717	0.126683		-0.05983
						0.142283	0.41125		-0.02222
						0.118117	0.624683		-0.03143
						0.05555	0.078567		-0.02485
						0.02485	0.033333		-0.01572
						0.094283	0.077783		-0.04968
						0.031433	0.05665		-0.01572
						0.189217	0.064783		-0.02485
						0.157133	0.049683		-0.08678
						0.040067	0.074533		-0.04713
						0.033333	0.047133		-0.15113
						0.16025	0.104817		-0.07115
						0.1338	0.38505		-0.04007
						0.074533	0.267583		-0.04968
						0.059833	0.040067		-0.05555
						0.1696	0.06285		-0.04968
						0.06285	0.02485		-0.04007
						0.173917	0.015717		-0.04713
						0.142283	0.1338		-0.04678
						0.118117	0.086783		-0.05983
						0.078567	0.05555		-0.02485
						0.089583	0.035133		-0.02485
						0.059833	0.040067		-0.02485
						0.074533	0.045817		-0.04007
						0.031433	0.015717		-0.03143
						0.13425	0.02485		-0.2357
						0.05555	0.022217		-0.02485
						0.031433	0.040067		-0.05555
						0.086783	0.02485		-0.04968
						0.078567	0.035133		-0.03513
						0.059833	0.07115		-0.13425
						0.1338	0.120183		-0.06478
						0.099383	0.05555		-0.03143
						0.049683	0.015717		-0.02485
						0.203967	0.089583		-0.22333
						0.095583	0.16025		-0.15908
						0.1257	0.095583		-0.04582
						0.07115	0.166667		-0.01112
						0.086783	0.06285		-0.08888
						0.141417	0.02485		-0.02485
						0.149483	0.02485		-0.06667
						0.06285	0.141417		-0.02222
						0.05555	0.05555		-0.04445
						0.15435	0.104817		-0.02485
						0.24845	0.02485		-0.02222
						0.040067	0.086783		-0.02485
						0.141417	0.040067		-0.03513
						0.031433	0.07115		-0.05665
						0.047133	0.078567		-0.03513
						0.015717	0.086783		-0.03333
						0.015717	0.064783		-0.01572
						0.02485	0.040067		-0.02485
						0.049683	0.135633		-0.02485
						0.015717	0.111117		-0.08462
						0.102433	0.124217		-0.09162
						0.102433	0.02485		-0.14055
						0.05555	0.031433		-0.05555
						0.031433	0.031433		-0.01572
						0.1338	0.189217		-0.06478
						0.102433	0.1		-0.08462
						0.197817	0.144867		-0.07778
						0.074533	0.05555		-0.02222
						0.262233	0.033333		-0.01112
						0.031433	0.045817		-0.09938
						0.05555	0.045817		-0.02222
						0.031433	0.078567		-0.01112
						0.07115	0.089583		-0.06758
						0.047133	0.078567		-0.01572
						0.035133	0.089583		-0.04445
						0.22905	0.022217		-0.02222
						0.402617	0.035133		-0.04445
						0.135633	0.067583		-0.03143
						0.05555	0.011117		-0.04007
						0.080117	0.02485		-0.01572
						0.059833	0.04445		-0.04007
						0.047133	0.015717
						0.031433	0.011117
						0.049683	0.033333
						0.135633	0.02485
						0.047133	0.02485
						0.089583	0.1054
						0.109433	0.135167
						0.122717	0.113317
						0.1795	0.14055
						0.149067	0.1054
						0.07115	0.070267
						0.064783	0.02485
						0.049683	0.035133
						0.113317	0.091617
						0.084617	0.102433
						0.157133	0.084617
						0.078567	0.035133
						0.080883	0.035133
						0.031433	0.035133
						0.015717	0.015717
						0.02485	0.031433
						0.02485	0.05555
						0.045817	0.091617
						0.119667	0.122717
						0.059833	0.070267
						0.040067	0.02485
						0.212267	0.080883
						0.120183	0.040067
						0.120183	0.022217
						0.059833	0.040067
						0.05555	0.015717
						0.157133	0.045817
						0.118117	0.095583
						0.02485	0.086783
						0.074533	0.05555
						0.089583	0.02485
						0.040067	0.064783
						0.07115	0.074533
						0.015717	0.109433
						0.07115	0.059833
						0.196567	0.015717
						0.135633
						0.07115
						0.015717
						0.149067
						0.031433
						0.064783
						0.204883
						0.086783
						0.011117
						0.031433
						0.031433
						0.099383
						0.049683
						0.070267
						0.1
						0.15595
						0.111667
						0.022217
						0.022217
						0.066667
						0.011117
						0.05555
						0.04445
						0.067583
						0.04445
						0.1338
						0.089583
						0.02485
						0.066667
						0.035133
						0.067583
						0.067583
						0.066667
						0.1
						0.1054
						0.1696
						0.02485
						0.151133
						0.1338
						0.02485
						0.015717
						0.126683
						0.095583
						0.05555
						0.14445
						0.095583
						0.015717
						0.02485
						0.040067
						0.035133
						0.06285
						0.047133
						0.1144
						0.035133
						0.109433
						0.104817
						0.067583
						0.066667
						0.04445
						0.1054
						0.035133
						0.084617
						0.015717
						0.146133
						0.078567
						0.022217
						0.05555
						0.033333
						0.066667
						0.111117
						0.13425
						0.089583
						0.074533
						0.031433
						0.1054
						0.13005
						0.011117
						0.011117
						0.045817
						0.122717
						0.045817
						0.05665
						0.070267
						0.049683
						0.13425
						0.045817
						0.015717
						0.070267
						0.116
						0.094933
						0.084617
						0.067583
						0.091617
						0.022217
						0.04445
						0.084617
						0.035133
						0.02485
						0.035133
						0.04445
						0.045817
						0.148233
						0.1
						0.157133
						0.3
						0.088883
						0.078567
						0.033333
						0.094933
						0.059833
						0.089583
						0.05555
						0.022217
						0.074533
						0.011117
						0.05555
						0.094933
						0.175683
						0.124217
						0.095583
						0.07115
						0.126683
						0.151133
						0.14055
						0.18625
						0.196567
						0.035133
						0.095583
						0.086783
						0.135633
						0.086783
						0.05555
						0.07115
						0.064783
						0.109433
						0.06285
						0.031433
						0.015717
						0.047133
						0.02485
						0.05555
						0.074533
						0.213433
						0.102433
						0.045817
						0.040067
						0.1338
						0.206683
						0.07115
						0.015717
						0.05555
						0.095583
						0.049683
						0.07115
						0.02485
						0.031433
						0.064783
						0.089583
						0.040067
						0.02485
						0.015717
						0.074533
						0.080117
						0.089583
						0.035133
						0.035133
						0.05665
						0.035133
						0.094933
						0.02485
						0.02485
						0.099383
						0.02485
						0.040067
						0.129567
						0.02485
						0.074533
						0.015717
						0.124217
						0.047133
						0.29165
						0.22905
						0.05555
						0.14445
						0.080883
						0.137433
						0.033333
						0.033333
						0.124217
						0.045817
						0.059833
						0.148233
						0.04445
						0.033333
						0.033333
						0.070267
						0.074533
						0.169233
						0.184917
						0.157917
						0.015717
						0.091617
						0.070267
						0.049683
						0.04445
						0.059833
						0.099383
						0.084617
						0.1054
						0.02485
						0.040067
						0.040067
						0.02485
						0.104983
						0.242667
						0.089583
						0.15475
						0.116
						0.159083
						0.086783
						0.031433
						0.035133
						0.15435
						0.102433

## Sheet: Figure 5
Figure 5e							Figure 5f						Figure 5k															Figure 5l
two-tailed Student’s t test	P value	P value summary	Significantly difference				Relative frequency (%)	DMSO	BTB-1				two-tailed Student’s t test	P value	P value summary	Significantly difference			two-tailed Student’s t test	P value	P value summary	Significantly difference						two-tailed Student’s t test	P value	P value summary	Significantly difference
DMSO Forward vs BTB-1 Forward	0.00578641	**	Yes				10-19	0.178253	0.3861				WT vs kin14g	0.0195741	*	Yes			WT vs kin14g	0.41235	ns	No						WT vs kin14g	0.0985358	ns	No
DMSO Backward vs BTB-1 Backward	0.00980304	**	Yes				20-29	3.74332	5.40541				WT vs kin14h	0.912154	ns	No			WT vs kin14h	0.174541	ns	No						WT vs kin14h	0.246403	ns	No
							30-39	21.2121	5.79151				WT vs kin14g kin14h	P<0.0001	***	Yes			WT vs kin14g kin14h	0.0107032	*	Yes						WT vs kin14g kin14h	P<0.0001	***	Yes
	DMSO Forward (n = 310 from 10 cells)	BTB-1 Forward (n = 342 from 10 cells)	DMSO Backward (n = 63 from 10 cells)	BTB-1 Backward (n = 78 from 10 cells)			40-49	36.1854	14.8649
Mean	0.0957501	0.111479	-0.038347	-0.0550409			50-59	23.8859	14.0927					WT (n = 402 from 10 cells)	kin14g (n = 393 from 10 cells)	kin14h (n = 416 from 10 cells)	kin14g kin14h (n = 521 from 14 cells)			WT (n = 66 from 10 cells)	kin14g (n = 49 from 10 cells)	kin14h (n = 45 from 10 cells)	kin14g kin14h (n = 66 from 14 cells)						WT (n = 795 from 10 cells)	kin14g (n = 645 from 10 cells)	kin14h (n = 778 from 10 cells)	kin14g kin14h (n = 745 from 10 cells)
SD	0.0621274	0.0823182	0.0254838	0.0485023			60-69	9.44741	21.8147				Mean	0.127305	0.139176	0.1278	0.149526		Mean	-0.0917539	-0.0973042	-0.0823925	-0.111508					Mean	40.3471	41.1053	40.8884	43.3929
							70-79	3.74332	18.7259				SD	0.0680549	0.0749358	0.05967	0.0886776		SD	0.0361479	0.0352549	0.0343471	0.0502233					SD	9.77157	7.62979	8.72115	9.94184
							80-89	1.06952	9.65251
DMSO Forward (μm/s)	BTB-1 Forward (μm/s)	DMSO Backward (μm/s)	BTB-1 Backward (μm/s)				90-99	0.534759	5.21235
0.210183	0.286333	-0.03105	-0.03105				100-109	0	2.3166				Forward						Backward
0.125767	0.2278	-0.07082	-0.01965				110-119	0	0.579151				WT (μm/s)	kin14g (μm/s)	kin14h (μm/s)	kin14g kin14h (μm/s)			WT (μm/s)	kin14g (μm/s)	kin14h (μm/s)	kin14g kin14h (μm/s)						WT (μm)	kin14g (μm)	kin14h (μm)	kin14g kin14h (μm)
0.057267	0.119483	-0.06212	-0.08893				120-129	0	0.965251				0.451906	0.0986457	0.132951	0.563832			-0.132951	-0.0882433	-0.0443171	-0.0984449						17.436	22.767	21.266	23.963
0.03105	0.138883	-0.03105	-0.01965				130-139	0	0.19305				0.396331	0.139515	0.225953	0.537413			-0.140133	-0.0882433	-0.0443171	-0.0440318						17.543	23.418	24.39	24.696
0.175683	0.078567	-0.03928	-0.05008										0.396331	0.224956	0.221553	0.513437			-0.0990828	-0.139515	-0.182703	-0.0880636						18.276	23.491	24.505	24.696
0.013883	0.03105	-0.01388	-0.05893										0.354505	0.197291	0.12535	0.498106			-0.0886343	-0.132365	-0.0886343	-0.0622552						18.43	23.549	24.696	24.958
0.039283	0.01965	-0.04392	-0.05893										0.354505	0.261799	0.0443172	0.405928			-0.0990828	-0.139515	-0.0990828	-0.0440318						19.178	23.674	25.014	25.147
0.05555	0.03105	-0.03105	-0.03105										0.346094	0.181897	0.0886343	0.393779			-0.0626586	-0.0623822	-0.0626586	-0.0984449						20.364	23.924	25.259	25.744
0.097217	0.098217	-0.01965	-0.05008										0.33749	0.139515	0.0626586	0.393779			-0.0886343	-0.139515	-0.0990828	-0.0984449						20.364	24.076	25.481	26.35
0.041667	0.101117	-0.01388	-0.09317										0.322609	0.0882433	0.0443172	0.378738			-0.0886343	-0.139515	-0.0886343	-0.0984449						20.364	24.536	25.481	26.612
0.093167	0.050083	-0.04392	-0.03105										0.310188	0.132365	0.0990828	0.378738			-0.0886343	-0.0623822	-0.0990828	-0.139231						20.364	25.186	25.483	26.983
0.050083	0.06945	-0.01388	-0.03105										0.297248	0.0441216	0.140133	0.363054			-0.225953	-0.0882433	-0.0886343	-0.139231						20.91	25.601	25.737	26.998
0.03105	0.062117	-0.01388	-0.03928										0.283727	0.132365	0.177236	0.363054			-0.11144	-0.0882433	-0.132951	-0.0880636						20.955	25.991	26.099	27.007
0.01965	0.10015	-0.03105	-0.11198										0.283727	0.139515	0.0443172	0.354954			-0.0626586	-0.0623822	-0.0990828	-0.19689						21.266	25.991	26.314	27.018
0.224383	0.062117	-0.05893	-0.01965										0.283727	0.279029	0.0443172	0.354954			-0.0626586	-0.0441216	-0.0886343	-0.175742						21.398	26.356	26.35	27.597
0.087833	0.150233	-0.03105	-0.05727										0.283727	0.176454	0.0626586	0.354954			-0.0626586	-0.124797	-0.0990828	-0.0880636						21.442	27.018	26.35	27.679
0.084483	0.013883	-0.06212	-0.02778										0.283727	0.23758	0.140133	0.352222			-0.0886343	-0.0623822	-0.0886343	-0.0880636						21.659	27.042	26.983	27.738
0.01965	0.098217	-0.02778	-0.03105										0.283727	0.181897	0.0886343	0.335317			-0.140133	-0.181897	-0.0886343	-0.0440318						21.659	27.431	27.05	27.738
0.041667	0.058933	-0.02778	-0.0748										0.280266	0.181897	0.182703	0.335317			-0.132951	-0.0882433	-0.0886343	-0.176095						22.088	27.704	27.297	27.945
0.057267	0.058933	-0.125	-0.13177										0.280266	0.23758	0.0443172	0.320532			-0.177236	-0.0986457	-0.182703	-0.0622552						22.131	27.75	27.568	28.054
0.043917	0.131033	-0.05555	-0.01388										0.269558	0.0882433	0.0443172	0.319375			-0.0443172	-0.0623822	-0.0886343	-0.0622552						22.3	27.871	27.568	28.24
0.0748	0.01965	-0.04167	-0.03105										0.269558	0.23758	0.0626586	0.317479			-0.140133	-0.0623822	-0.0886343	-0.139231						22.3	27.94	27.568	28.24
0.027783	0.098217	-0.02778	-0.01965										0.265871	0.0882433	0.0990828	0.317479			-0.120562	-0.0623822	-0.0886343	-0.0984449						22.3	27.992	27.568	28.26
0.111983	0.039283	-0.03105	-0.05727										0.265871	0.0882433	0.177236	0.311308			-0.0886343	-0.0986457	-0.0626586	-0.0622552						22.467	28.209	27.737	28.272
0.041667	0.01965	-0.10112	-0.05008										0.250667	0.139515	0.0886343	0.295335			-0.0443172	-0.124797	-0.0443171	-0.0984449						22.467	28.604	27.738	28.604
0.041667	0.03105	-0.01965	-0.02778										0.250667	0.0882433	0.313325	0.295335			-0.0990828	-0.139515	-0.0443171	-0.0984449						22.467	28.752	27.739	28.732
0.041667	0.088933	-0.01388	-0.05555										0.238633	0.0986457	0.140133	0.295335			-0.0990828	-0.0882433	-0.0443171	-0.0880636						22.585	28.864	27.94	29.003
0.043917	0.23895	-0.02778	-0.11453										0.238633	0.0986457	0.0443172	0.2819			-0.159768	-0.0882433	-0.0443171	-0.176095						22.592	29.491	28.142	29.412
0.2088	0.281233	-0.01965	-0.02778										0.238633	0.139515	0.132951	0.2819			-0.0990828	-0.0986457	-0.140133	-0.124543						22.963	29.732	28.207	29.565
0.027783	0.150233	-0.01388	-0.01965										0.238633	0.132365	0.140133	0.2819			-0.0983388	-0.0882433	-0.132951	-0.132095						23.247	29.957	28.207	29.592
0.01965	0.080983	-0.03105	-0.03105										0.238633	0.0441216	0.140133	0.2819			-0.140133	-0.0441216	-0.0626586	-0.181527						23.288	30.06	28.24	29.635
0.070817	0.057267	-0.08893	-0.06945										0.225953	0.0882433	0.159768	0.2819			-0.0886343	-0.0441216	-0.0443171	-0.0622552						23.288	30.079	28.242	29.645
0.013883	0.105767	-0.10848	-0.05555										0.225953	0.0882433	0.0443172	0.2819			-0.0443172	-0.0986457	-0.0443171	-0.0622552						23.328	30.219	28.311	29.676
0.12805	0.131767	-0.03105	-0.02778										0.225953	0.139515	0.0990828	0.278461			-0.0990828	-0.132365	-0.0990828	-0.0622552						23.328	30.271	28.378	29.94
0.043917	0.162567	-0.01965	-0.04167										0.225953	0.197291	0.0886343	0.278461			-0.0626586	-0.124797	-0.0990828	-0.0880636						23.328	30.28	28.56	30.137
0.084483	0.155283	-0.04167	-0.02778										0.225953	0.0441216	0.140133	0.278461			-0.0443172	-0.0441216	-0.0626586	-0.0622552						23.448	30.336	28.663	30.137
0.16725	0.03105	-0.05555	-0.08783										0.222394	0.143411	0.140133	0.278461			-0.0886343	-0.0986457	-0.0626586	-0.0440318						23.448	30.522	28.724	30.157
0.1718	0.19345	-0.05555	-0.01388										0.221553	0.187179	0.0443172	0.267823			-0.0626586	-0.0986457	-0.0990828	-0.0622552						23.449	30.529	28.767	30.282
0.141633	0.050083	-0.02778	-0.02778										0.221553	0.124797	0.182703	0.267823			-0.0626586	-0.0441216	-0.0626586	-0.256734						23.449	30.606	28.8	30.323
0.03105	0.05555	-0.08783	-0.01388										0.221553	0.124797	0.188008	0.264159			-0.0770213	-0.0623822	-0.0886343	-0.237097						23.568	30.819	28.8	30.465
0.043917	0.101117	-0.01965	-0.04392										0.221553	0.0623822	0.177236	0.264159			-0.0886343	-0.139515	-0.0443171	-0.0622552						23.695	30.851	28.82	30.731
0.03105	0.062117	-0.09317	-0.03105										0.221553	0.159063	0.0990828	0.261266			-0.0443172	-0.0623822	-0.0626586	-0.0622552						23.701	30.863	29.014	30.784
0.087833	0.062117	-0.01388	-0.02778										0.221553	0.0623822	0.117877	0.256734			-0.0626586	-0.139515	-0.0990828	-0.0622552						24.042	30.934	29.014	30.784
0.087833	0.03105	-0.07082	-0.26388										0.198166	0.0986457	0.0443172	0.249053			-0.12535	-0.159063	-0.0990828	-0.0622552						24.235	31.048	29.029	30.784
0.0748	0.01965	-0.02778	-0.16667										0.198166	0.0623822	0.221553	0.249053			-0.0802561	-0.0882433	-0.0443171	-0.0880636						24.235	31.048	29.038	31.026
0.149583	0.01965	-0.01388	-0.04392										0.198166	0.159063	0.238633	0.237097			-0.0626586	-0.0882433	-0.0443171	-0.186798						24.39	31.078	29.059	31.238
0.143	0.10015	-0.03105	-0.08448										0.198166	0.0986457	0.0443172	0.237097			-0.0626586	-0.132365	-0.0443171	-0.19689						24.39	31.238	29.124	31.246
0.03105	0.155283	-0.01388	-0.04167										0.198166	0.139515	0.12535	0.237097			-0.0990828	-0.0882433		-0.124543						24.39	31.291	29.124	31.268
0.039283	0.10015	-0.01388	-0.07082										0.198166	0.0623822	0.0990828	0.237097			-0.0990828	-0.0623822		-0.0984449						24.658	31.354	29.124	31.276
0.039283	0.062117	-0.03105	-0.05727										0.198166	0.0986457	0.0886343	0.237097			-0.0990828	-0.132365		-0.220127						24.658	31.374	29.124	31.451
0.06945	0.0748	-0.01388	-0.02778										0.198166	0.0986457	0.0443172	0.237097			-0.0626586	-0.139515		-0.132095						24.696	31.402	29.166	31.507
0.01965	0.281233	-0.04167	-0.06212										0.198166	0.0986457	0.159768	0.237097			-0.0626586			-0.0880636						24.696	31.482	29.212	31.509
0.03105	0.2196	-0.03105	-0.04392										0.198166	0.181897	0.0990828	0.237097			-0.0782828			-0.0984449						24.696	31.537	29.317	31.556
0.080983	0.312117	-0.02778	-0.04167										0.188008	0.282475	0.0443172	0.237097			-0.0626586			-0.0984449						24.809	31.537	29.412	31.626
0.088933	0.276733	-0.01388	-0.03105										0.188008	0.0986457	0.0443172	0.237097			-0.0990828			-0.186798						24.998	31.559	29.412	31.646
0.01965	0.041667	-0.01965	-0.19295										0.188008	0.124797	0.0443172	0.237097			-0.177236			-0.124543						25.002	31.594	29.475	31.844
0.050083	0.03105	-0.03105	-0.03928										0.188008	0.0986457	0.0886343	0.237097			-0.0990828			-0.124543						25.185	31.626	29.508	31.921
0.0748	0.070817	-0.04167	-0.15713										0.188008	0.0986457	0.0990828	0.237097			-0.0886343			-0.19689						25.259	31.633	29.525	31.95
0.114533	0.097217	-0.04392	-0.06212										0.188008	0.0986457	0.0990828	0.225559			-0.105326			-0.0984449						25.288	31.661	29.565	31.981
0.212467	0.013883	-0.03928	-0.08783										0.188008	0.0623822	0.159768	0.224498			-0.0626586			-0.0984449						25.4	31.706	29.571	32.037
0.084483	0.027783	-0.04392	-0.11867										0.188008	0.0986457	0.0626586	0.224498			-0.0443172			-0.124543						25.471	31.912	29.571	32.081
0.12805	0.043917	-0.02778	-0.01388										0.182703	0.159063	0.0886343	0.224498			-0.12535			-0.0880636						25.481	31.982	29.632	32.123
0.070817	0.114533	-0.01965	-0.05727										0.182703	0.124797	0.0443172	0.224498			-0.0990828			-0.132095						25.737	32.003	29.632	32.358
0.013883	0.070817		-0.23612										0.182703	0.0623822	0.0443172	0.224498			-0.082844			-0.0984449						26.063	32.009	29.661	32.36
0.041667	0.084483		-0.01965										0.182703	0.0986457	0.0626586	0.224498			-0.0886343			-0.132095						26.063	32.171	29.661	32.423
0.1718	0.10015		-0.03105										0.182703	0.139515	0.0886343	0.224498			-0.0443172			-0.0984449						26.171	32.365	29.921	32.423
0.057267	0.057267		-0.01965										0.182703	0.159063	0.0626586	0.224498			-0.0443172			-0.0880636						26.171	32.368	30.043	32.442
0.03105	0.03105		-0.01388										0.182703	0.139515	0.0626586	0.224498			-0.0886343			-0.15874						26.35	32.522	30.075	32.475
0.18055	0.050083		-0.01388										0.182703	0.0882433	0.140133	0.224498												26.365	32.561	30.079	32.482
0.070817	0.3714		-0.02778										0.182703	0.139515	0.283727	0.224498												26.39	32.68	30.124	32.533
0.084483	0.262067		-0.08448										0.182703	0.0623822	0.198166	0.224498												26.396	32.783	30.134	32.562
0.143	0.138883		-0.01965										0.182703	0.0986457	0.238633	0.220127												26.598	32.877	30.194	32.563
0.01965	0.088933		-0.01965										0.182703	0.181897	0.0443172	0.220127												26.706	32.884	30.359	32.579
0.043917	0.058933		-0.01388										0.182703	0.0441216	0.140133	0.220127												26.733	32.939	30.416	32.617
0.097217	0.19295		-0.04392										0.182703	0.220576	0.132951	0.220127												26.763	32.962	30.416	32.697
0.043917	0.06945		-0.05008										0.182703	0.11842	0.0886343	0.220127												27.122	32.994	30.599	32.788
0.131767	0.03105		-0.04167										0.182703	0.124797	0.106911	0.220127												27.191	32.994	30.631	32.846
0.114533	0.01965		-0.01965										0.182703	0.159063	0.0990828	0.220127												27.397	32.997	30.631	32.912
0.027783	0.12805												0.182703	0.0986457	0.0886343	0.220127												27.403	33.014	30.631	32.939
0.03105	0.1974												0.182703	0.159063	0.0443172	0.220127												27.403	33.03	30.631	32.988
0.050083	0.150233												0.182703	0.124797	0.0443172	0.220127												27.431	33.124	30.682	32.99
0.057267	0.078567												0.182703	0.0986457	0.0886343	0.220127												27.431	33.177	30.784	32.991
0.078567	0.039283												0.182703	0.139515	0.140133	0.220127												27.516	33.269	30.996	33.05
0.027783	0.039283												0.177236	0.197291	0.159768	0.19689												27.534	33.333	31.057	33.126
0.027783	0.050083												0.177236	0.0986457	0.0990828	0.19689												27.568	33.388	31.057	33.133
0.088933	0.058933												0.177236	0.0986457	0.12535	0.19689												27.714	33.427	31.268	33.148
0.224383	0.01965												0.177236	0.159063	0.221553	0.19689												27.737	33.427	31.268	33.166
0.03105	0.105767												0.177236	0.0986457	0.0990828	0.19689												27.738	33.48	31.276	33.247
0.167817	0.118667												0.177236	0.0986457	0.198166	0.19689												27.759	33.48	31.283	33.312
0.027783	0.119483												0.177236	0.124797	0.188008	0.19689												27.834	33.544	31.298	33.317
0.188917	0.15835												0.177236	0.159063	0.0886343	0.19689												27.867	33.694	31.298	33.317
0.111983	0.03105												0.177236	0.0986457	0.140133	0.19689												27.94	33.716	31.352	33.333
0.041667	0.093167												0.163521	0.0986457	0.132951	0.19689												28.128	33.785	31.475	33.358
0.16725	0.131767												0.160577	0.0623822	0.0886343	0.19689												28.24	33.818	31.592	33.387
0.070817	0.043917												0.159768	0.0623822	0.0626586	0.19689												28.24	33.842	31.653	33.443
0.097217	0.03105												0.159768	0.0986457	0.0990828	0.19689												28.24	33.842	31.734	33.471
0.210183	0.145												0.159768	0.0986457	0.0443172	0.19689												28.336	33.848	31.774	33.48
0.181083	0.093167												0.159768	0.0441216	0.0990828	0.19689												28.378	33.877	31.811	33.521
0.06945	0.12805												0.159768	0.0986457	0.0443172	0.19689												28.505	33.886	31.831	33.583
0.098217	0.084483												0.159768	0.220576	0.198166	0.190912												28.665	33.886	31.862	33.66
0.083333	0.0748												0.159768	0.187179	0.132951	0.186798												28.767	33.895	31.862	33.675
0.111117	0.114533												0.159768	0.0441216	0.0443172	0.186798												28.8	33.924	31.862	33.694
0.125	0.124233												0.159768	0.0623822	0.182703	0.186798												28.897	33.927	31.95	33.833
0.041667	0.050083												0.159768	0.0986457	0.0990828	0.186798												28.898	34.052	31.95	33.88
0.06945	0.155283												0.159768	0.159063	0.225953	0.181527												28.962	34.069	31.95	33.895
0.139583	0.373717												0.159768	0.0986457	0.12535	0.181527												29.027	34.152	31.98	33.993
0.070817	0.250383												0.159768	0.124797	0.225953	0.181527												29.11	34.161	31.981	34.04
0.084483	0.246117												0.159768	0.139515	0.140133	0.181527												29.124	34.346	31.988	34.247
0.22395	0.335933												0.159768	0.197291	0.0626586	0.181527												29.125	34.356	31.988	34.247
0.125767	0.26535												0.159768	0.159063	0.159768	0.181527												29.157	34.358	31.991	34.247
0.027783	0.152783												0.159768	0.139515	0.0626586	0.181527												29.251	34.36	32.009	34.247
0.05555	0.05555												0.159768	0.0623822	0.0626586	0.181527												29.316	34.431	32.05	34.259
0.139583	0.152783												0.159768	0.197291	0.0990828	0.176095												29.316	34.456	32.097	34.264
0.070817	0.105767												0.159768	0.197291	0.117165	0.176095												29.37	34.493	32.099	34.318
0.027783	0.098217												0.159768	0.0623822	0.182703	0.176095												29.508	34.497	32.161	34.329
0.0748	0.027783												0.159768	0.139515	0.0990828	0.176095												29.635	34.503	32.223	34.361
0.118667	0.01965												0.159768	0.0623822	0.159768	0.176095												29.635	34.526	32.223	34.429
0.057267	0.043917												0.159768	0.120803	0.12535	0.176095												29.794	34.526	32.232	34.444
0.246117	0.26535												0.159768	0.139515	0.177236	0.176095												30.043	34.655	32.243	34.492
0.139583	0.098217												0.159768	0.224956	0.0626586	0.176095												30.043	34.655	32.284	34.526
0.0748	0.03105												0.159768	0.197291	0.12535	0.176095												30.056	34.666	32.34	34.535
0.141633	0.070817												0.140133	0.0623822	0.140133	0.176095												30.075	34.692	32.36	34.582
0.084483	0.084483												0.140133	0.139515	0.0990828	0.162146												30.137	34.78	32.393	34.582
0.041667	0.181083												0.140133	0.181897	0.159768	0.15874												30.168	34.814	32.561	34.587
0.070817	0.349717												0.140133	0.159063	0.140133	0.15874												30.172	34.968	32.579	34.652
0.043917	0.501733												0.140133	0.308819	0.0886343	0.15874												30.199	34.982	32.626	34.655
0.083333	0.292												0.140133	0.0882433	0.12535	0.15874												30.261	34.992	32.678	34.707
0.111983	0.152783												0.140133	0.132365	0.0990828	0.15874												30.273	34.994	32.68	34.721
0.19345	0.083333												0.140133	0.0623822	0.0886343	0.15874												30.282	35.001	32.699	34.767
0.215617	0.06945												0.140133	0.0882433	0.12535	0.15874												30.416	35.007	32.699	34.864
0.149583	0.125												0.140133	0.124797	0.0990828	0.15874												30.523	35.014	32.858	34.938
0.062117	0.083333												0.140133	0.139515	0.12535	0.15874												30.566	35.025	32.934	34.968
0.01965	0.286333												0.140133	0.0882433	0.0990828	0.15874												30.882	35.032	32.94	35.014
0.131033	0.3269												0.140133	0.139515	0.0626586	0.15874												30.91	35.127	33.047	35.054
0.093167	0.125767												0.140133	0.0986457	0.0626586	0.15874												30.996	35.151	33.133	35.055
0.03105	0.26715												0.140133	0.0441216	0.12535	0.15874												31.057	35.25	33.133	35.088
0.101117	0.101117												0.140133	0.0882433	0.132951	0.15874												31.057	35.251	33.161	35.097
0.131767	0.105767												0.140133	0.0623822	0.0626586	0.15874												31.061	35.276	33.194	35.151
0.027783	0.084483												0.140133	0.139515	0.221553	0.15874												31.104	35.549	33.196	35.167
0.043917	0.0748												0.140133	0.0986457	0.0990828	0.15874												31.283	35.568	33.217	35.182
0.118667	0.03105												0.140133	0.0986457	0.140133	0.15874												31.298	35.576	33.427	35.219
0.03105	0.062117												0.140133	0.139515	0.0990828	0.15874												31.332	35.625	33.449	35.223
0.084483	0.0748												0.140133	0.0623822	0.140133	0.15874												31.422	35.665	33.48	35.257
0.124233	0.057267												0.140133	0.0882433	0.0443172	0.15874												31.507	35.683	33.496	35.272
0.087833	0.070817												0.140133	0.0623822	0.0886343	0.15874												31.537	35.708	33.496	35.324
0.050083	0.149583												0.140133	0.139515	0.0886343	0.15874												31.537	35.722	33.583	35.348
0.070817	0.215617												0.137707	0.124797	0.159768	0.15874												31.555	35.724	33.583	35.351
0.131033	0.043917												0.133437	0.0623822	0.0990828	0.15874												31.559	35.727	33.583	35.353
0.212467	0.1853												0.132951	0.0986457	0.221553	0.154529												31.57	35.742	33.583	35.404
0.16725	0.043917												0.132951	0.0986457	0.159768	0.150544												31.592	35.752	33.717	35.441
0.111983	0.057267												0.132951	0.0986457	0.0886343	0.149001												31.628	35.763	33.811	35.475
0.057267	0.057267												0.132951	0.0986457	0.11943	0.145851												31.754	35.766	33.829	35.541
0.027783	0.087833												0.132951	0.124797	0.322609	0.144052												31.856	35.789	33.842	35.564
0.03105	0.188917												0.132951	0.197291	0.198166	0.139231												31.862	35.796	33.856	35.57
0.181083	0.119483												0.132951	0.0882433	0.198166	0.139231												31.942	35.798	33.86	35.575
0.043917	0.080983												0.132951	0.139515	0.182703	0.139231												31.964	35.841	33.895	35.589
0.139583	0.050083												0.132951	0.0441216	0.132951	0.139231												31.98	35.879	33.895	35.616
0.06945	0.050083												0.132951	0.0986457	0.0626586	0.139231												31.98	35.892	33.895	35.642
0.098217	0.06945												0.132951	0.132365	0.0886343	0.139231												31.982	35.917	33.915	35.643
0.01965	0.105767												0.132951	0.139515	0.132951	0.139231												31.988	35.917	33.916	35.649
0.12805	0.125												0.132951	0.0882433	0.132951	0.139231												31.994	35.947	33.928	35.745
0.198867	0.101117												0.132951	0.0882433	0.0886343	0.139231												31.994	35.974	34.031	35.752
0.131767	0.070817												0.132951	0.0441216	0.0443172	0.139231												31.997	35.985	34.052	35.752
0.145	0.027783												0.132951	0.0986457	0.0886343	0.139231												32.097	36.086	34.064	35.795
0.084483	0.138883												0.132951	0.220576	0.0990828	0.139231												32.097	36.101	34.073	35.829
0.155283	0.084483												0.132951	0.116713	0.182703	0.139231												32.097	36.137	34.085	35.859
0.0748	0.027783												0.132951	0.418544	0.0990828	0.139231												32.128	36.177	34.085	35.863
0.070817	0.0748												0.132951	0.352941	0.0886343	0.139231												32.274	36.187	34.132	35.919
0.186333	0.070817												0.132951	0.268369	0.0443172	0.139231												32.284	36.187	34.247	35.921
0.050083	0.084483												0.132951	0.268369	0.33749	0.139231												32.284	36.221	34.247	35.957
0.087833	0.084483												0.132951	0.139515	0.238633	0.139231												32.396	36.234	34.268	35.965
0.050083	0.15835												0.132951	0.0882433	0.0886343	0.139231												32.419	36.238	34.309	36.045
0.0748	0.043917												0.12535	0.0986457	0.0626586	0.139231												32.529	36.27	34.309	36.085
0.05555	0.027783												0.12535	0.176454	0.0990828	0.139231												32.533	36.384	34.321	36.109
0.058933	0.084483												0.12535	0.0882433	0.0886343	0.139231												32.555	36.397	34.329	36.163
0.1375	0.027783												0.12535	0.264698	0.140133	0.139231												32.787	36.408	34.329	36.166
0.108483	0.118667												0.12535	0.321186	0.140133	0.139231												32.877	36.497	34.356	36.191
0.2357	0.402783												0.12535	0.139515	0.265871	0.139231												32.877	36.552	34.356	36.221
0.316717	0.5144												0.12535	0.406756	0.0626586	0.139231												32.877	36.558	34.356	36.239
0.206467	0.342133												0.12535	0.0986457	0.159768	0.139231												32.905	36.607	34.356	36.252
0.11785	0.391867												0.12535	0.0882433	0.0443172	0.139231												32.905	36.623	34.382	36.26
0.177867	0.10015												0.12535	0.181897	0.0443172	0.139231												32.905	36.633	34.441	36.27
0.118667	0.087833												0.12535	0.176454	0.0886343	0.139231												32.905	36.721	34.468	36.39
0.088933	0.06945												0.12535	0.132365	0.12535	0.139231												32.905	36.757	34.564	36.397
0.01965	0.111983												0.12535	0.159063	0.198166	0.139231												32.905	36.779	34.607	36.398
0.108483	0.250383												0.12535	0.159063	0.238633	0.139231												32.934	36.891	34.607	36.477
0.169533	0.111983												0.12535	0.0623822	0.0990828	0.139231												32.991	36.892	34.666	36.477
0.136783	0.050083												0.12535	0.159063	0.0443172	0.139231												32.991	36.956	34.671	36.478
0.175683	0.039283												0.12535	0.0623822	0.140133	0.139231												32.991	36.986	34.682	36.498
0.124233	0.093167												0.12535	0.0986457	0.159768	0.132095												33.103	37.002	34.699	36.529
0.087833	0.078567												0.12535	0.159063	0.132951	0.132095												33.161	37.016	34.846	36.7
0.03105	0.200317												0.12535	0.0623822	0.132951	0.132095												33.183	37.035	34.846	36.721
0.084483	0.181083												0.12535	0.0986457	0.225953	0.132095												33.194	37.051	34.846	36.757
0.03105	0.177867												0.12535	0.0623822	0.198166	0.132095												33.224	37.052	34.85	36.757
0.043917	0.088933												0.12535	0.0986457	0.265871	0.132095												33.254	37.061	34.85	36.757
0.125	0.119483												0.12535	0.0986457	0.269558	0.132095												33.26	37.086	34.871	36.839
0.181083	0.247283												0.12535	0.181897	0.221553	0.132095												33.312	37.088	34.871	36.84
0.181083	0.155283												0.12535	0.0623822	0.0886343	0.132095												33.449	37.134	34.925	36.908
0.070817	0.050083												0.12535	0.132365	0.0443172	0.132095												33.471	37.157	34.925	36.975
0.181083	0.043917												0.12535	0.139515	0.141136	0.132095												33.573	37.171	34.929	37.019
0.259467	0.062117												0.12535	0.224956	0.357254	0.132095												33.577	37.196	34.931	37.022
0.18055	0.050083												0.12535	0.181897	0.140133	0.132095												33.66	37.264	34.941	37.049
0.027783	0.057267												0.12535	0.0882433	0.198166	0.132095												33.694	37.278	34.941	37.062
0.027783	0.10015												0.12412	0.0882433	0.182703	0.132095												33.789	37.296	34.997	37.062
0.194933	0.188917												0.122406	0.132365	0.159768	0.132095												33.823	37.33	35.112	37.062
0.188917	0.162567												0.119203	0.220576	0.0886343	0.132095												33.833	37.395	35.112	37.086
0.111117	0.125767												0.115904	0.0882433	0.140133	0.132095												33.916	37.402	35.112	37.117
0.06945	0.057267												0.108367	0.0882433	0.0886343	0.131806												33.94	37.405	35.137	37.147
0.070817	0.2196												0.103838	0.220576	0.0886343	0.124543												34.027	37.422	35.219	37.158
0.084483	0.03105												0.0990828	0.132365	0.0443172	0.124543												34.031	37.452	35.219	37.168
0.101117	0.06945												0.0990828	0.158451	0.132951	0.124543												34.048	37.471	35.261	37.219
0.070817	0.155283												0.0990828	0.268369	0.221553	0.124543												34.06	37.476	35.289	37.276
0.175683	0.124233												0.0990828	0.311943	0.0886343	0.124543												34.157	37.497	35.296	37.278
0.0748	0.043917												0.0990828	0.261799	0.0443172	0.124543												34.247	37.502	35.348	37.344
0.027783	0.118667												0.0990828	0.0882433	0.0990828	0.124543												34.247	37.616	35.352	37.356
0.162567	0.155283												0.0990828	0.197291	0.0886343	0.124543												34.274	37.616	35.365	37.356
0.097217	0.06945												0.0990828	0.224956	0.0443172	0.124543												34.315	37.707	35.412	37.39
0.027783	0.088933												0.0990828	0.139515	0.0990828	0.124543												34.356	37.712	35.568	37.39
0.12805	0.050083												0.0990828	0.139515	0.177236	0.124543												34.356	37.738	35.581	37.407
0.041667	0.169533												0.0990828	0.224956	0.177236	0.124543												34.361	37.751	35.589	37.429
0.058933	0.043917												0.0990828	0.0441216	0.0990828	0.124543												34.362	37.754	35.616	37.43
0.070817	0.147633												0.0990828	0.0986457	0.0886343	0.124543												34.372	37.755	35.616	37.431
0.254967	0.108483												0.0990828	0.132365	0.177236	0.124543												34.405	37.769	35.616	37.46
0.25535	0.070817												0.0990828	0.0986457	0.0886343	0.124543												34.441	37.779	35.722	37.468
0.25535	0.15835												0.0990828	0.132365	0.0886343	0.124543												34.473	37.805	35.722	37.589
0.215617	0.087833												0.0990828	0.0623822	0.0443172	0.124543												34.503	37.823	35.722	37.606
0.01965	0.15835												0.0990828	0.139515	0.225953	0.124543												34.513	37.854	35.74	37.615
0.06945	0.167817												0.0990828	0.139515	0.177236	0.124543												34.513	37.888	35.791	37.615
0.124233	0.057267												0.0990828	0.124797	0.0443172	0.124543												34.652	37.894	35.853	37.615
0.108483	0.300467												0.0990828	0.159063	0.177236	0.124543												34.655	37.908	35.853	37.631
0.039283	0.23895												0.0990828	0.139515	0.0886343	0.124543												34.716	37.937	35.853	37.649
0.06945	0.111983												0.0990828	0.0441216	0.177236	0.124543												34.925	38.034	35.853	37.712
0.062117	0.254967												0.0990828	0.0882433	0.0443172	0.124543												34.971	38.074	35.872	37.725
0.0748	0.087833												0.0990828	0.0986457	0.132951	0.122936												34.978	38.127	35.888	37.754
0.161967	0.088933												0.0990828	0.308819	0.140133	0.103459												35.037	38.173	35.892	37.762
0.149583	0.136783												0.0990828	0.0986457	0.0886343	0.0984449												35.038	38.212	35.957	37.802
0.03105	0.0748												0.0990828	0.132365	0.0886343	0.0984449												35.11	38.212	35.957	37.89
0.097217	0.01965												0.0990828	0.132365	0.132951	0.0984449												35.112	38.225	35.957	37.919
0.139583	0.188917												0.0990828	0.0986457	0.0990828	0.0984449												35.127	38.246	35.96	37.992
0.041667	0.0748												0.0990828	0.0441216	0.0886343	0.0984449												35.127	38.286	35.983	37.993
0.043917	0.050083												0.0990828	0.0882433	0.0443172	0.0984449												35.127	38.294	35.998	38.079
0.196417	0.01965												0.0990828	0.139515	0.121921	0.0984449												35.14	38.294	36.019	38.11
0.05555	0.050083												0.0990828	0.132365	0.225953	0.0984449												35.182	38.304	36.038	38.115
0.06945	0.050083												0.0990828	0.0882433	0.177236	0.0984449												35.212	38.308	36.038	38.122
0.098217	0.174033												0.0990828	0.132365	0.132951	0.0984449												35.28	38.324	36.045	38.143
0.050083	0.131033												0.0990828	0.0441216	0.132951	0.0984449												35.352	38.389	36.052	38.191
0.111117	0.111983												0.0990828	0.0986457	0.0443172	0.0984449												35.365	38.396	36.058	38.225
0.05555	0.10015												0.0990828	0.0441216	0.0990828	0.0984449												35.589	38.402	36.084	38.324
0.027783	0.136783												0.0990828	0.0882433	0.177236	0.0984449												35.593	38.463	36.084	38.367
0.198867	0.15835												0.0990828	0.0882433	0.280266	0.0984449												35.616	38.483	36.084	38.381
0.131767	0.057267												0.0990828	0.0986457	0.140133	0.0984449												35.616	38.486	36.094	38.399
0.101117	0.141633												0.0990828	0.0882433	0.0626586	0.0984449												35.643	38.494	36.109	38.402
0.1718	0.087833												0.0990828	0.12937	0.182703	0.0984449												35.643	38.498	36.137	38.404
0.131767	0.041667												0.0990828	0.279029	0.140133	0.0984449												35.744	38.517	36.137	38.413
0.070817	0.111983												0.0990828	0.0882433	0.0990828	0.0984449												35.811	38.538	36.152	38.424
0.084483	0.16725												0.0990828	0.0986457	0.0990828	0.0984449												35.845	38.555	36.166	38.443
0.041667	0.1718												0.0990828	0.0986457	0.0626586	0.0984449												35.853	38.597	36.191	38.453
0.198867	0.198867												0.0990828	0.181897	0.159768	0.0984449												35.853	38.639	36.192	38.474
0.131767	0.125767												0.0990828	0.0986457	0.0990828	0.0984449												35.853	38.643	36.196	38.498
0.24845	0.05555												0.0990828	0.220576	0.280266	0.0984449												35.853	38.801	36.251	38.525
0.06945	0.027783												0.0990828	0.0882433	0.0626586	0.0984449												35.853	38.805	36.269	38.562
0.162567	0.041667												0.0990828	0.0882433	0.159768	0.0984449												35.957	38.853	36.34	38.6
0.050083	0.041667												0.0990828	0.224956	0.12535	0.0984449												35.957	38.862	36.34	38.6
0.118667	0.041667												0.0990828	0.0986457	0.132951	0.0984449												35.957	38.961	36.349	38.642
0.080983	0.12805												0.0990828	0.181897	0.0990828	0.0984449												35.957	39.035	36.349	38.643
0.118667	0.098217												0.0990828	0.355678	0.0886343	0.0984449												35.957	39.178	36.397	38.673
0.013883	0.013883												0.0886343	0.355678	0.182703	0.0984449												35.957	39.226	36.398	38.715
0.155283	0.16725												0.0886343	0.279029	0.0886343	0.0984449												35.96	39.264	36.398	38.724
0.169533	0.06945												0.0886343	0.159063	0.132951	0.0984449												35.975	39.306	36.403	38.779
0.118667	0.05555												0.0886343	0.0882433	0.0886343	0.0984449												35.983	39.363	36.404	38.78
0.041667	0.125767												0.0886343	0.0882433	0.132951	0.0984449												36.084	39.39	36.444	38.787
0.03105	0.027783												0.0886343	0.220576	0.182703	0.0984449												36.094	39.404	36.523	38.794
0.027783	0.06945												0.0886343	0.0441216	0.0990828	0.0984449												36.094	39.426	36.65	38.816
0.111983	0.070817												0.0886343	0.39951	0.0886343	0.0984449												36.094	39.427	36.65	38.877
0.027783	0.131767												0.0886343	0.0882433	0.225953	0.0984449												36.127	39.452	36.747	38.906
0.027783	0.098217												0.0886343	0.176454	0.140133	0.0984449												36.165	39.464	36.757	38.997
0.084483	0.03105												0.0886343	0.124797	0.140133	0.0984449												36.165	39.466	36.757	39.02
0.202233	0.027783												0.0886343	0.139515	0.12535	0.0984449												36.165	39.497	36.808	39.021
0.155283	0.070817												0.0886343	0.0623822	0.135895	0.0984449												36.165	39.513	36.808	39.103
0.01965	0.0748												0.0886343	0.257258	0.0626586	0.0984449												36.167	39.52	36.894	39.118
0.10015	0.013883												0.0886343	0.0986457	0.0990828	0.0880636												36.171	39.557	37.012	39.163
0.06945	0.097217												0.0886343	0.0986457	0.0990828	0.0880636												36.171	39.559	37.012	39.199
0.039283	0.070817												0.0886343	0.124797	0.12535	0.0880636												36.175	39.565	37.043	39.231
0.03105	0.15835												0.0886343	0.0986457	0.0443172	0.0880636												36.226	39.607	37.088	39.239
0.041667	0.084483												0.0886343	0.0623822	0.0626586	0.0880636												36.228	39.632	37.13	39.244
0.03105	0.043917												0.0886343	0.139515	0.0626586	0.0880636												36.317	39.716	37.156	39.251
0.057267	0.0748												0.0886343	0.0882433	0.0990828	0.0880636												36.324	39.738	37.181	39.257
0.013883	0.043917												0.0886343	0.279029	0.0626586	0.0880636												36.359	39.752	37.225	39.259
0.057267	0.050083												0.0886343	0.197291	0.0990828	0.0880636												36.359	39.753	37.269	39.304
0.062117	0.01965												0.0886343	0.160384	0.12535	0.0880636												36.466	39.82	37.285	39.306
0.06945	0.050083												0.0886343	0.0986457	0.12535	0.0880636												36.525	39.821	37.299	39.322
0.01965	0.043917												0.0886343	0.139515	0.0886343	0.0880636												36.529	39.826	37.373	39.335
0.050083	0.06945												0.0886343	0.268369	0.188008	0.0880636												36.537	39.865	37.39	39.351
0.03105	0.147633												0.0886343	0.176454	0.159768	0.0880636												36.839	39.871	37.39	39.395
0.027783	0.176783												0.0886343	0.132365	0.188008	0.0880636												36.859	39.88	37.391	39.551
0.070817	0.118667												0.0886343	0.0882433	0.221553	0.0880636												36.859	39.893	37.41	39.563
0.292983	0.083333												0.0886343	0.0441216	0.159768	0.0880636												36.86	39.902	37.454	39.57
0.182683	0.084483												0.0886343	0.0882433	0.0626586	0.0880636												36.862	39.924	37.462	39.579
0.06945	0.062117												0.0886343	0.0986457	0.0886343	0.0880636												36.862	39.931	37.503	39.62
0.125	0.043917												0.0886343	0.321186	0.12535	0.0880636												36.896	39.973	37.615	39.62
0.139583	0.10015												0.0886343	0.321186	0.159768	0.0880636												36.941	39.979	37.666	39.631
0.01965	0.03105												0.0886343	0.220576	0.159768	0.0880636												36.951	40.005	37.674	39.732
0.013883	0.050083												0.0886343	0.0441216	0.12535	0.0880636												36.975	40.062	37.674	39.766
0.224383	0.062117												0.0886343	0.176454	0.0626586	0.0880636												37.012	40.063	37.71	39.795
0.125	0.1534												0.0886343	0.0441216	0.0990828	0.0880636												37.012	40.119	37.712	39.82
0.141633	0.333333												0.0886343	0.139515	0.0626586	0.0880636												37.012	40.125	37.789	39.821
0.139583	0.278117												0.0886343	0.124797	0.188008	0.0880636												37.012	40.128	37.789	39.828
0.06945	0.1853												0.0886343	0.159063	0.0990828	0.0880636												37.012	40.133	37.789	39.84
0.111983	0.242567												0.0886343	0.139515	0.188008	0.0880636												37.012	40.161	37.789	39.847
0.080983	0.196417												0.0886343	0.0441216	0.0990828	0.0880636												37.019	40.23	37.848	39.868
	0.198867												0.0886343	0.0986457	0.140133	0.0880636												37.035	40.235	37.89	39.918
	0.25												0.0886343	0.220576	0.0990828	0.0880636												37.043	40.237	37.893	39.921
	0.06945												0.0886343	0.257258	0.0626586	0.0880636												37.043	40.297	37.893	39.927
	0.06945												0.0626586	0.197291	0.0990828	0.0880636												37.043	40.31	37.908	39.942
	0.083333												0.0626586	0.0986457	0.12535	0.0880636												37.062	40.334	37.908	39.953
	0.013883												0.0626586	0.0986457	0.0990828	0.0880636												37.088	40.39	37.933	39.96
	0.06945												0.0626586	0.159063	0.0443172	0.0623195												37.089	40.397	37.958	39.969
	0.125												0.0626586	0.0623822	0.221553	0.0622552												37.1	40.41	37.966	40.009
	0.105767												0.0626586	0.197291	0.159768	0.0622552												37.1	40.429	38.005	40.021
	0.013883												0.0626586	0.0623822	0.140133	0.0622552												37.181	40.493	38.029	40.027
	0.105767												0.0626586	0.124797	0.11668	0.0622552												37.219	40.549	38.065	40.113
	0.0748												0.0626586	0.181897	0.258398	0.0622552												37.225	40.568	38.091	40.137
	0.1718												0.0626586	0.0882433	0.140133	0.0622552												37.264	40.593	38.102	40.161
	0.232817												0.0626586	0.142928	0.265871	0.0622552												37.276	40.645	38.102	40.161
	0.06945												0.0626586	0.257258	0.0990828	0.0622552												37.373	40.666	38.155	40.202
	0.105767												0.0626586	0.416193	0.140133	0.0622552												37.415	40.671	38.155	40.218
	0.12805												0.0626586	0.37951	0.140133	0.0622552												37.492	40.675	38.155	40.249
	0.06945												0.0626586	0.181897	0.182703	0.0622552												37.519	40.678	38.155	40.255
	0.06945												0.0626586	0.124797	0.0886343	0.0622552												37.529	40.681	38.209	40.289
	0.03105												0.0626586	0.0623822	0.140133	0.0622552												37.586	40.684	38.209	40.292
	0.098217												0.0626586	0.220576	0.177236	0.0622552												37.615	40.729	38.209	40.292
	0.087833												0.0626586	0.159063	0.225953	0.0622552												37.631	40.729	38.22	40.379
	0.111983												0.0626586	0.187179	0.140133	0.0622552												37.663	40.732	38.246	40.452
	0.093167												0.0626586	0.0986457	0.225953	0.0622552												37.774	40.738	38.275	40.452
	0.149583												0.0626586	0.0986457	0.238633	0.0622552												37.789	40.747	38.381	40.452
	0.124233												0.0626586	0.159063	0.265871	0.0622552												37.818	40.763	38.404	40.478
	0.06945												0.0626586	0.0623822	0.159768	0.0622552												37.889	40.776	38.404	40.48
	0.169533												0.0626586	0.159063	0.182703	0.0622552												37.907	40.777	38.405	40.483
	0.06945												0.0626586	0.0986457	0.140133	0.0622552												37.966	40.811	38.454	40.523
	0.070817												0.0626586	0.124797	0.198166	0.0622552												37.966	40.844	38.566	40.627
	0.039283												0.0626586	0.0986457	0.132951	0.0622552												37.966	40.882	38.578	40.637
	0.143												0.0626586	0.0986457	0.182703	0.0622552												37.966	40.901	38.578	40.652
													0.0626586	0.0986457	0.182703	0.0622552												37.994	40.907	38.6	40.675
													0.0626586	0.181897	0.0886343	0.0622552												38.054	40.911	38.6	40.682
													0.0626586	0.0441216	0.0886343	0.0622552												38.119	40.952	38.626	40.724
													0.0626586	0.336001	0.0886343	0.0622552												38.119	41.035	38.627	40.744
													0.0626586	0.181897	0.0886343	0.0622552												38.173	41.041	38.627	40.758
													0.0626586	0.139515	0.0886343	0.0622552												38.186	41.09	38.644	40.766
													0.0626586	0.181897	0.177236	0.0622552												38.284	41.1	38.673	40.769
													0.0626586	0.0882433	0.177236	0.0622552												38.297	41.13	38.746	40.811
													0.0626586	0.0882433	0.132951	0.0622552												38.356	41.142	38.763	40.811
													0.0626586	0.132365	0.177236	0.0440318												38.394	41.21	38.771	40.815
													0.0626586	0.220576	0.177236	0.0440318												38.454	41.218	38.794	40.851
													0.0626586	0.0441216	0.0886343	0.0440318												38.456	41.23	38.795	40.89
													0.0626586	0.224956	0.132951	0.0440318												38.468	41.232	38.795	40.912
													0.0443172	0.139515	0.177236	0.0440318												38.567	41.272	38.795	41.014
													0.0443172	0.0623822	0.177236	0.0440318												38.576	41.277	38.939	41.053
													0.0443172	0.159063	0.140133	0.0440318												38.584	41.277	38.963	41.096
													0.0443172	0.378866	0.225953	0.0440318												38.604	41.296	38.963	41.162
													0.0443172	0.162574	0.177236	0.0440318												38.611	41.302	38.963	41.189
													0.0443172	0.311943	0.225953	0.0440318												38.621	41.309	38.965	41.205
													0.0443172	0.0882433	0.182703	0.0440318												38.746	41.353	39.027	41.211
													0.0443172	0.0441216	0.0443172	0.0440318												38.751	41.395	39.059	41.23
													0.0443172	0.0986457	0.0443172	0.0440318												38.774	41.415	39.171	41.248
													0.0443172	0.139515	0.0886343	0.0440318												38.774	41.441	39.199	41.273
													0.0443172	0.0623822	0.132951	0.0440318												38.794	41.493	39.257	41.318
													0.0443172	0.0986457	0.132951	0.0440318												38.794	41.498	39.259	41.33
													0.0443172	0.336001	0.155757	0.0440318												38.808	41.505	39.284	41.504
													0.0443172	0.295937	0.221553	0.0440318												38.838	41.506	39.284	41.54
													0.0443172	0.320027	0.140133	0.0440318												38.842	41.511	39.34	41.595
													0.0443172	0.0986457	0.221553	0.0440318												38.907	41.538	39.395	41.624
													0.0443172	0.0441216	0.198166	0.0440318												38.939	41.564	39.45	41.663
													0.0443172	0.176454	0.159768	0.0440318												38.939	41.602	39.497	41.672
													0.0443172	0.0882433	0.0626586	0.0440318												38.987	41.625	39.497	41.673
													0.0443172	0.0882433	0.140133	0.0440318												39.006	41.669	39.513	41.73
													0.0443172	0.0441216	0.0626586	0.0440318												39.012	41.729	39.542	41.745
													0.0443172	0.0986457	0.0443172	0.0440318												39.066	41.73	39.684	41.76
													0.0443172	0.0441216	0.159768	0.0440318												39.179	41.755	39.708	41.784
													0.0443172	0.181897	0.225953	0.0440318												39.18	41.772	39.734	41.83
													0.0443172	0.0882433	0.140133	0.0440318												39.207	41.788	39.779	41.835
													0.0443172	0.0882433	0.0990828	0.0440318												39.227	41.803	39.82	41.845
													0.0443172	0.181897	0.140133	0.0440318												39.294	41.837	39.82	41.845
													0.0443172	0.0986457	0.140133	0.0440318												39.34	41.936	39.828	41.939
													0.0443172	0.224956	0.0443172	0.0440318												39.37	41.942	39.83	41.957
													0.0443172	0.132365	0.188008	0.0440318												39.52	42.061	39.843	41.976
													0.0443172	0.132365	0.159768	0.0440318												39.542	42.095	39.92	41.981
													0.0443172	0.0441216	0.140133	0.0440318												39.594	42.107	39.921	41.986
													0.0443172	0.0882433	0.0443172	0.0440318												39.631	42.136	39.938	42.02
													0.0443172	0.0441216	0.0990828	0.0440318												39.718	42.15	39.993	42.024
													0.0443172	0.139515	0.0443172	0.0440318												39.772	42.222	40.008	42.024
													0.0443172	0.23758	0.225953	0.0440318												39.779	42.262	40.018	42.061
													0.0443172	0.376934	0.0886343	0.0440318												39.82	42.301	40.03	42.08
													0.0443172	0.311943	0.177236	0.0440318												39.834	42.342	40.066	42.106
													0.0443172	0.176454	0.132951	0.0440318												39.899	42.466	40.074	42.131
													0.0443172	0.147824	0.182703	0.0440318												39.938	42.466	40.086	42.2
													0.0443172		0.0990828	0.19689												39.957	42.526	40.102	42.314
													0.0443172		0.12535	0.15874												39.969	42.569	40.106	42.349
													0.0443172		0.0886343	0.405928												39.993	42.636	40.128	42.367
													0.0443172		0.0886343	0.2819												40.008	42.646	40.137	42.392
													0.0443172		0.0443172	0.139231												40.01	42.665	40.141	42.392
													0.0443172		0.0886343	0.0984449												40.03	42.665	40.171	42.413
													0.0443172		0.0886343	0.124543												40.049	42.666	40.211	42.488
													0.0443172		0.132951	0.0440318												40.106	42.69	40.313	42.518
													0.0443172		0.225953	0.0984449												40.108	42.713	40.313	42.534
															0.182703	0.15874												40.121	42.761	40.407	42.535
															0.0886343	0.317479												40.135	42.782	40.423	42.555
															0.0886343	0.453303												40.182	42.793	40.522	42.556
															0.140133	0.15874												40.264	42.805	40.522	42.573
															0.0886343	0.124543												40.289	42.81	40.539	42.599
															0.0886343	0.220127												40.39	42.848	40.539	42.667
															0.132951	0.139231												40.397	42.858	40.539	42.689
															0.177236	0.0984449												40.444	42.877	40.539	42.693
															0.177236	0.132095												40.453	42.887	40.539	42.701
															0.140133	0.0984449												40.471	42.893	40.567	42.712
															0.132951	0.139231												40.472	42.972	40.567	42.723
															0.177236	0.181527												40.476	43.004	40.589	42.758
															0.265871	0.139231												40.486	43.022	40.592	42.768
															0.133598	0.0440318												40.506	43.044	40.645	42.819
																0.139231												40.518	43.082	40.678	42.849
																0.132095												40.56	43.167	40.711	42.861
																0.176095												40.662	43.204	40.729	42.862
																0.176095												40.696	43.21	40.729	42.866
																0.132095												40.729	43.259	40.763	42.883
																0.224498												40.817	43.263	40.763	42.993
																0.267823												40.912	43.277	40.763	43.014
																0.0880636												41.017	43.277	40.79	43.039
																0.278461												41.018	43.283	40.87	43.043
																0.176095												41.041	43.289	40.87	43.045
																0.308191												41.053	43.296	40.879	43.156
																0.220127												41.075	43.296	40.897	43.164
																0.0984449												41.096	43.306	40.9	43.17
																0.132095												41.108	43.313	41	43.21
																0.0880636												41.136	43.328	41.031	43.225
																0.132095												41.154	43.339	41.053	43.249
																0.176095												41.191	43.342	41.057	43.273
																0.176095												41.198	43.435	41.096	43.282
																0.0880636												41.234	43.493	41.1	43.328
																0.0984449												41.273	43.513	41.119	43.347
																0.0880636												41.278	43.556	41.129	43.37
																0.0880636												41.305	43.674	41.134	43.432
																0.132095												41.315	43.687	41.135	43.499
																0.0622552												41.323	43.707	41.136	43.523
																0.15874												41.414	43.742	41.136	43.535
																0.0984449												41.414	43.768	41.148	43.542
																0.0440318												41.461	43.771	41.148	43.604
																0.19689												41.474	43.786	41.189	43.61
																0.0984449												41.481	43.836	41.21	43.693
																0.0440318												41.482	43.848	41.21	43.704
																0.0984449												41.595	43.898	41.21	43.742
																0.0622552												41.63	43.921	41.211	43.748
																0.0984449												41.753	43.927	41.269	43.874
																0.15874												41.758	43.987	41.269	43.887
																0.0984449												41.758	44.006	41.315	43.912
																0.0622552												41.835	44.049	41.323	43.935
																0.15874												41.845	44.098	41.342	43.941
																0.0984449												41.879	44.169	41.387	44.123
																0.0622552												41.937	44.177	41.387	44.166
																0.124543												42.022	44.183	41.574	44.177
																0.19689												42.034	44.189	41.613	44.182
																0.132095												42.135	44.288	41.626	44.182
																0.139231												42.206	44.312	41.663	44.198
																0.15874												42.293	44.406	41.663	44.199
																0.0440318												42.308	44.407	41.663	44.212
																0.181527												42.353	44.409	41.665	44.222
																0.249053												42.357	44.41	41.668	44.225
																0.2819												42.453	44.459	41.73	44.225
																0.0622552												42.453	44.512	41.753	44.232
																0.0984449												42.458	44.568	41.824	44.238
																0.2819												42.459	44.594	41.824	44.241
																0.15874												42.504	44.665	41.858	44.276
																0.0623195												42.516	44.675	41.865	44.288
																0.15874												42.556	44.708	41.902	44.29
																0.0984449												42.568	44.815	41.902	44.309
																0.0622552												42.595	44.826	41.91	44.309
																0.0984449												42.66	44.844	41.932	44.352
																0.249053												42.667	44.863	41.941	44.375
																0.249053												42.689	44.874	41.946	44.378
																0.0622552												42.693	44.929	41.976	44.484
																0.15874												42.713	45.002	42.008	44.527
																0.0622552												42.717	45.07	42.048	44.55
																0.0984449												42.822	45.094	42.082	44.623
																0.256734												42.873	45.109	42.082	44.74
																0.139231												42.941	45.111	42.137	44.744
																0.0440318												42.993	45.12	42.2	44.829
																0.0440318												43.004	45.175	42.207	44.847
																0.237097												43.015	45.215	42.238	44.869
																0.0440318												43.045	45.252	42.318	44.987
																0.124543												43.057	45.346	42.318	45.001
																0.476219												43.21	45.376	42.359	45.009
																0.354954												43.277	45.512	42.359	45.019
																0.468023												43.319	45.537	42.466	45.06
																0.2819												43.328	45.552	42.466	45.127
																0.139231												43.328	45.561	42.554	45.192
																0.0880636												43.514	45.595	42.62	45.205
																0.2819												43.535	45.651	42.626	45.281
																0.139231												43.537	45.671	42.648	45.293
																0.124543												43.546	45.693	42.654	45.3
																0.335317												43.569	45.776	42.664	45.316
																0.19689												43.598	45.809	42.665	45.322
																0.0984449												43.6	45.817	42.665	45.37
																0.237097												43.646	45.84	42.682	45.391
																0.181527												43.776	45.953	42.682	45.405
																0.237097												43.823	45.973	42.768	45.488
																0.220127												43.836	45.989	42.796	45.529
																0.176095												43.836	46.001	42.797	45.536
																0.220127												43.836	46.038	42.818	45.583
																0.0440318												43.852	46.049	42.848	45.629
																0.0880636												43.857	46.054	42.858	45.66
																0.0880636												43.857	46.113	42.893	45.677
																0.0880636												43.873	46.142	42.901	45.678
																0.0440318												43.878	46.212	42.901	45.801
																0.0880636												43.881	46.214	42.941	45.832
																0.0880636												43.921	46.237	43.015	45.839
																0.267823												43.921	46.258	43.015	45.868
																0.311308												43.996	46.326	43.037	45.872
																0.278461												43.996	46.355	43.037	45.895
																0.124543												43.996	46.363	43.054	45.908
																0.0880636												44.097	46.367	43.066	46.054
																0.132095												44.127	46.47	43.164	46.08
																0.335317												44.158	46.482	43.21	46.156
																0.139231												44.158	46.489	43.21	46.158
																0.139231												44.177	46.576	43.254	46.211
																0.139231												44.183	46.611	43.277	46.271
																												44.213	46.613	43.535	46.336
																												44.219	46.624	43.677	46.342
																												44.219	46.637	43.689	46.467
																												44.271	46.715	43.698	46.527
																												44.288	46.738	43.753	46.596
																												44.37	46.758	43.836	46.603
																												44.405	46.878	43.836	46.631
																												44.431	46.897	43.836	46.656
																												44.459	46.95	43.859	46.801
																												44.474	46.961	43.881	46.807
																												44.556	46.982	43.992	46.844
																												44.558	47.237	44.038	46.857
																												44.6	47.288	44.123	46.918
																												44.611	47.34	44.153	47.135
																												44.623	47.34	44.157	47.143
																												44.638	47.391	44.189	47.211
																												44.653	47.393	44.195	47.232
																												44.878	47.474	44.225	47.311
																												44.878	47.613	44.255	47.382
																												44.913	47.721	44.255	47.463
																												44.962	47.729	44.279	47.571
																												45.06	47.787	44.283	47.628
																												45.134	47.902	44.283	47.631
																												45.145	47.934	44.317	47.653
																												45.185	48.025	44.317	47.659
																												45.289	48.029	44.327	47.662
																												45.312	48.104	44.37	47.695
																												45.322	48.279	44.403	47.732
																												45.342	48.279	44.428	47.803
																												45.343	48.3	44.428	47.823
																												45.354	48.354	44.557	47.864
																												45.376	48.564	44.562	47.902
																												45.376	48.587	44.6	47.935
																												45.403	48.611	44.682	47.974
																												45.435	48.7	44.726	48.023
																												45.528	48.707	44.728	48.118
																												45.542	48.801	44.755	48.125
																												45.565	49.048	44.755	48.213
																												45.677	49.112	44.764	48.32
																												45.677	49.191	44.764	48.35
																												45.695	49.209	44.767	48.355
																												45.744	49.217	44.77	48.359
																												45.764	49.289	44.868	48.364
																												45.841	49.294	44.868	48.442
																												45.844	49.313	44.938	48.445
																												45.914	49.322	44.946	48.466
																												46.029	49.345	44.975	48.536
																												46.07	49.445	44.975	48.587
																												46.169	49.534	45.051	48.676
																												46.211	49.619	45.089	48.701
																												46.411	49.736	45.156	48.965
																												46.447	49.779	45.157	49.017
																												46.478	49.787	45.229	49.041
																												46.569	49.821	45.263	49.061
																												46.575	50.293	45.263	49.113
																												46.61	50.342	45.266	49.147
																												46.61	50.348	45.292	49.195
																												46.616	50.558	45.373	49.239
																												46.689	50.638	45.373	49.378
																												46.761	50.764	45.544	49.424
																												46.762	50.808	45.547	49.491
																												46.776	50.856	45.583	49.499
																												46.805	50.948	45.587	49.528
																												46.847	50.969	45.608	49.589
																												46.875	51.02	45.608	49.589
																												46.911	51.069	45.65	49.607
																												46.918	51.092	45.721	49.647
																												46.923	51.155	45.785	49.649
																												46.943	51.192	45.933	49.656
																												47.037	51.194	45.933	49.865
																												47.109	51.239	45.947	49.903
																												47.136	51.29	45.963	49.918
																												47.139	51.389	45.963	50.011
																												47.174	51.485	46.106	50.16
																												47.179	51.693	46.106	50.213
																												47.191	51.724	46.166	50.267
																												47.236	51.796	46.217	50.351
																												47.367	52.172	46.355	50.351
																												47.411	52.182	46.369	50.384
																												47.489	52.225	46.369	50.433
																												47.489	52.562	46.371	50.642
																												47.552	52.758	46.371	50.753
																												47.59	52.936	46.447	50.759
																												47.599	52.982	46.447	50.785
																												47.651	53.063	46.576	50.88
																												47.663	53.148	46.61	51.131
																												47.739	53.175	46.616	51.177
																												47.803	53.304	46.618	51.33
																												47.831	53.4	46.656	51.408
																												47.842	53.499	46.656	51.435
																												47.904	53.599	46.679	51.594
																												47.935	53.633	46.692	51.641
																												47.963	54.414	46.724	51.736
																												47.979	54.572	46.756	51.74
																												47.982	54.64	46.784	51.783
																												47.983	54.821	46.784	51.914
																												48.02	54.852	46.784	52.132
																												48.025	55.021	46.835	52.174
																												48.025	55.586	46.857	52.276
																												48.075	55.832	46.875	52.394
																												48.075	55.96	46.876	52.436
																												48.101	56.175	46.897	52.438
																												48.101	56.213	46.904	52.458
																												48.152	56.425	46.995	52.544
																												48.152	56.823	46.995	52.604
																												48.184	57.015	46.995	52.662
																												48.218	57.029	47.011	52.664
																												48.293	57.057	47.034	52.778
																												48.39	57.066	47.076	52.779
																												48.481	58.386	47.076	52.839
																												48.481	58.419	47.114	52.853
																												48.587	58.621	47.114	52.895
																												48.645	58.735	47.128	52.908
																												48.689	60.763	47.136	52.948
																												48.706	62.412	47.14	53.067
																												48.731	62.964	47.236	53.085
																												48.952	63.045	47.288	53.118
																												48.972	63.735	47.473	53.187
																												49.057	69.131	47.473	53.197
																												49.11	69.767	47.552	53.301
																												49.136	71.459	47.569	53.466
																												49.146	72.02	47.571	53.525
																												49.183	72.606	47.691	53.659
																												49.267	80.38	47.691	53.784
																												49.353		47.847	53.829
																												49.415		47.926	53.836
																												49.42		47.932	54.085
																												49.449		47.943	54.097
																												49.491		47.945	54.201
																												49.52		47.945	54.316
																												49.562		48.137	54.423
																												49.622		48.195	54.544
																												49.638		48.286	54.717
																												49.661		48.412	54.753
																												49.697		48.412	54.797
																												49.792		48.539	54.953
																												49.793		48.633	55.004
																												49.865		48.633	55.022
																												49.872		48.651	55.054
																												49.88		48.779	55.111
																												49.88		48.795	55.353
																												49.937		49.046	55.465
																												49.958		49.382	55.547
																												49.973		49.382	55.638
																												50.071		49.383	56.363
																												50.112		49.383	56.369
																												50.119		49.4	56.487
																												50.176		49.405	56.619
																												50.284		49.405	56.792
																												50.287		49.445	56.936
																												50.313		49.486	57.151
																												50.32		49.506	57.56
																												50.547		49.51	57.565
																												50.582		49.53	57.938
																												50.61		49.637	58.078
																												50.621		49.682	58.191
																												50.685		49.682	58.206
																												50.687		49.7	58.473
																												50.716		49.7	58.619
																												50.725		50.045	58.697
																												50.738		50.236	58.836
																												50.759		50.245	58.864
																												50.829		50.759	58.904
																												50.829		50.759	59.005
																												50.844		50.846	59.15
																												50.851		50.846	59.255
																												50.856		51.148	59.57
																												50.856		51.148	59.615
																												50.881		51.169	59.702
																												50.911		51.34	59.785
																												50.976		51.359	59.806
																												51.01		51.512	60.337
																												51.066		51.756	60.528
																												51.158		51.756	60.608
																												51.212		51.911	60.627
																												51.405		51.967	60.773
																												51.49		51.967	60.931
																												51.523		52.109	61.262
																												51.568		52.217	61.616
																												51.66		52.342	61.808
																												51.712		52.395	61.905
																												51.857		52.484	61.935
																												52.13		52.519	61.949
																												52.168		52.581	61.979
																												52.218		52.589	62.06
																												52.218		52.723	62.279
																												52.277		52.769	62.622
																												52.282		52.922	63.04
																												52.346		52.927	63.144
																												52.368		52.927	63.219
																												52.37		52.951	63.656
																												52.443		53.115	64.406
																												52.448		53.326	64.556
																												52.456		53.355	64.587
																												52.461		53.442	64.658
																												52.468		53.492	64.917
																												52.598		53.495	65.581
																												52.692		53.532	65.592
																												52.946		53.532	67.299
																												53.106		53.566	67.735
																												53.402		53.673	67.774
																												53.496		53.802	67.918
																												53.583		53.859	68.161
																												53.719		54.537	68.188
																												53.721		54.537	68.606
																												53.751		54.748	69.499
																												53.909		54.86	69.796
																												53.909		55.169	70.692
																												54.25		55.291	70.972
																												54.282		55.981	71.283
																												54.286		56.143	71.699
																												54.563		56.268	72.16
																												54.59		56.274	72.468
																												54.721		56.611	73.039
																												54.747		56.798	73.198
																												54.749		56.977	74.119
																												54.894		57.025	74.5
																												55.072		57.041	74.83
																												55.099		57.163	76.551
																												55.125		57.224	76.713
																												55.187		57.374	76.865
																												55.221		57.924	77.939
																												55.302		58.028	81.677
																												55.372		58.193	87.548
																												55.476		58.195
																												55.499		58.35
																												55.593		58.547
																												55.743		58.609
																												55.765		58.968
																												55.774		59.065
																												55.931		59.065
																												56.257		59.158
																												56.695		59.162
																												56.796		59.301
																												56.829		59.44
																												56.957		59.717
																												57.309		59.962
																												57.382		60.585
																												57.84		61.496
																												57.996		61.55
																												58.063		62.006
																												58.078		62.85
																												58.159		63.052
																												58.256		63.119
																												58.652		64.171
																												58.845		64.257
																												59.079		64.66
																												59.09		67.513
																												59.33		70.404
																												59.345		70.919
																												59.769		73.064
																												59.841		74.287
																												59.996		74.781
																												60.419		75.802
																												60.419		76.373
																												60.42		79.143
																												60.775		79.765
																												61.811
																												62.32
																												62.569
																												62.855
																												63.279
																												63.322
																												63.471
																												63.954
																												63.956
																												64.348
																												64.42
																												64.73
																												65.069
																												65.849
																												66.024
																												68.179
																												69.052

## Sheet: Figure 6
Figure 6d							Figure 6g							Figure 6j								Figure 6k															Figure 6l									Figure 6m
two-tailed Student’s t test	P value	P value summary	Significantly difference				two-tailed Student’s t test	P value	P value summary	Significantly difference				two-tailed Student’s t test	P value	P value summary	Significantly difference					two-tailed Student’s t test	P value	P value summary	Significantly difference			two-tailed Student’s t test	P value	P value summary	Significantly difference						two-tailed Student’s t test	P value	P value summary	Significantly difference						two-tailed Student’s t test	P value	P value summary	Significantly difference
Forward vs Pause	P<0.0001	***	Yes				DMSO vs LatB	P<0.0001	***	Yes				DMSO vs 0.5 μM PBP	0.012759	*	Yes					DMSO vs 0.5 μM BPB	P<0.0001	***	Yes			DMSO vs 0.5 μM PBP	0.0196193	*	Yes						WT vs myo11c1	<0.0001	***	Yes						WT vs myo11c1	<0.0001	***	Yes
Forward vs Backward	0.100323	ns	No				DMSO vs PBP	P<0.0001	***	Yes				DMSO vs 0.625 μM PBP	P<0.0001	***	Yes					DMSO vs 0.625 μM PBP	P<0.0001	***	Yes			DMSO vs 0.625 μM BPB	0.0141453	*	Yes						WT vs myo11c2	<0.0001	***	Yes						WT vs myo11c2	<0.0001	***	Yes
Pause vs Backward	P<0.0001	***	Yes											DMSO vs 0.75 μM PBP	P<0.0001	***	Yes					DMSO vs 0.75 μM PBP	P<0.0001	***	Yes			DMSO vs 0.75 μM BPB	0.00238967	**	Yes						WT vs myo11c1 myo11c2	<0.0001	***	Yes						WT vs myo11c1 myo11c2	<0.0001	***	Yes
								DMSO（n = 19）	LatB (n = 18)	PBP (n = 18)
	Forward (n = 186 from 10 cells)	Pause (n = 154 from 10 cells)	Backward (n = 177 from 10 cells)				Mean	9.86211	1.59606	6.77578					DMSO (n = 36)	0.5 μM PBP (n = 36)	0.625 μM PBP (n = 36)	0.75 μM PBP (n = 36)				Forward	DMSO (n = 310 from 10 cells)	0.5 μM PBP (n = 135 from 10 cells)	0.625 μM PBP (n = 116 from 10 cells)	0.75 μM PBP (n = 44 from 10 cells)		Backward	DMSO (n = 63 from 10 cells)	0.5 μM PBP (n = 56 from 10 cells)	0.625 μM PBP (n = 34 from 10 cells)	0.75 μM PBP (n = 22 from 10 cells)						WT (n = 104 from 10 cells)	myo11c1 (n = 113 from 10 cells)	myo11c2 (n = 103 from 10 cells)	myo11c1 myo11c2 (n = 103 from 10 cells)						WT (n = 704 from 10 cells)	myo11c1 (n = 691 from 10 cells)	myo11c2 (n = 735 from 10 cells)
Mean	0.317381	0.205681	0.299658				SD	2.33994	0.410575	1.62484				Mean	1.29014	1.05788	0.81808	0.578087				Mean	0.0937302	0.072108	0.069679	0.052992		Mean	-0.0465484	-0.0366341	-0.0335856	-0.0324473					Mean	1.18515	0.775716	0.597603	0.274983					Mean	0.128454	0.0995002	0.0994679
SD	0.102165	0.0925062	0.102749											SD	0.417384	0.350773	0.280562	0.269113				SD	0.0601213	0.0440705	0.0411723	0.0306548		SD	0.0262512	0.0192268	0.0203677	0.0141084					SD	0.348604	0.223611	0.164107	0.124262					SD	0.0841765	0.070455	0.0642585
							DMSO	LatB	PBP													Forward						Backward
Forward	Pause	Backward					10.359	1.352	4.488					DMSO	0.5 μM PBP	0.625 μM PBP	0.75 μM PBP					DMSO	0.5 μM BPB	0.625 μM PBP	0.75 μM PBP			DMSO	0.5 μM BPB	0.625 μM PBP	0.75 μM PBP						WT	myo11c1	myo11c2	myo11c1 myo11c2						Forward
0.397	0.3563	0.4934					11.577	1.867	7.071					1.21867	1.02773	0.8955	1.43633					0.210183	0.027783	0.062117	0.027783			-0.03105	-0.04392	-0.03928	-0.03105						1.444	0.433333	0.561667	0.207						WT	myo11c1	myo11c2	myo11c1 myo11c2
0.4295	0.2355	0.3454					9.204	1.883	6.872					1.098	0.886674	0.860429	1.419					0.125767	0.013883	0.03105	0.080983			-0.07082	-0.01965	-0.04392	-0.02778						1.33533	0.958	0.444	0.216889						0.140333	0.113133	0.261867	0.041
0.4162	0.1338	0.3514					12.304	1.592	6.067					1	0.960898	1.4895	0.277					0.057267	0.083333	0.03105	0.087833			-0.06212	-0.05727	-0.01388	-0.01472						0.993333	1.21667	1.03067	0.748						0.167433	0.061367	0.1618	0.0463
0.3473	0.2174	0.4808					11.118	2.364	7.071					0.87875	1.87522	0.37375	0.537235					0.03105	0.013883	0.06945	0.062117			-0.03105	-0.01965	-0.05893	-0.02778						1.02233	0.946333	0.544	0.393						0.096267	0.1024	0.1858	0.031367
0.414	0.4086	0.3246					12.019	2.364	5.336					1.02682	0.784472	0.3155	0.817392					0.175683	0.101117	0.01965	0.087833			-0.03928	-0.04392	-0.01965	-0.03105						1.21833	0.631	0.462333	0.395						0.230867	0.021533	0.207033	0.015233
0.3785	0.3576	0.3439					5.59	1.115	3.727					1.078	1.18757	0.8235	0.429333					0.013883	0.105767	0.039283	0.06945			-0.06388	-0.05727	-0.03055	-0.05727						1.268	0.741	0.587667	0.325						0.115933	0.1296	0.140333	0.027433
0.3902	0.2887	0.442					12.748	1.876	8.975					1.65833	0.692997	0.3792	0.375					0.039283	0.070817	0.143	0.01965			-0.04392	-0.04392	-0.02082	-0.01472						1.66233	0.821667	0.840333	0.280333						0.081967	0.0809	0.048133	0.051067
0.3191	0.1985	0.3247					6.667	0.952	8.975					1.74833	1.39875	1.08433	0.4585					0.05555	0.0748	0.057267	0.039283			-0.03105	-0.01388	-0.04392	-0.03928						1.044	1.24167	0.462667	0.177571						0.109767	0.091633	0.043067	0.065467
0.3684	0.216	0.3557					8.498	1.343	7.611					1.03875	0.913016	0.4194	0.400333					0.097217	0.087833	0.039283	0.01965			-0.01965	-0.01965	-0.01388	-0.03105						0.694667	0.543	0.984667	0.389						0.097467	0.151067	0.015233	0.070167
0.2947	0.3305	0.4083					10.176	1.628	7.683					0.96025	1.52568	1.07025	0.428					0.041667	0.057267	0.03105	0.013883			-0.06388	-0.01388	-0.00278	-0.04392						0.897	1.058	0.755667	0.319						0.1839	0.0851	0.088767	0.096267
0.293	0.0495	0.3271					11.335	2	8.858					0.841833	1.68324	0.8128	0.562					0.093167	0.03105	0.093167	0.03105			-0.04392	-0.01388	-0.01965	-0.01472						1.21133	0.952333	0.603333	0.243667						0.136133	0.088767	0.140333	0.038067
0.4327	0.2545	0.3983					13.668	1.496	5					1.18533	1.45589	0.7055	0.63075					0.050083	0.057267	0.013883	0.050083			-0.01388	-0.05555	-0.03105	-0.01472						0.614	0.712667	0.763667	0.3478						0.054867	0.1569	0.034033	0.031367
0.4105	0.2161	0.3173					6.346	1.694	8.375					0.7949	1.95091	0.767	0.3818					0.03105	0.03105	0.105767	0.03105			-0.01388	-0.03105	-0.01965	-0.04392						0.606	0.524333	0.598667	0.367						0.118867	0.205633	0.193733	0.051067
0.2994	0.1784	0.1841					11.213	1.535	4.428					2.20675	0.681777	0.843667	0.521					0.01965	0.0748	0.062117	0.01965			-0.03105	-0.02778	-0.01388	-0.05727						0.83875	0.6745	0.405	0.43475						0.097467	0.0689	0.2195	0.038067
0.3789	0.0768	0.2877					10.863	1.328	6.872					0.96687	0.827839	0.787	0.334					0.224383	0.114533	0.03105	0.01965			-0.05893	-0.04392	-0.08333	-0.05008						1.12867	0.639333	0.365333	0.439333						0.064567	0.017033	0.249633	0.024067
0.3903	0.3678	0.3879					8.498	1.343	6.872					1.00675	1.5011	0.618333	0.416					0.087833	0.0748	0.15835	0.062117			-0.03105	-0.01965	-0.06945	-0.04392						0.792333	0.888	0.329333	0.408667						0.043033	0.038067	0.1499	0.017033
0.3998	0.1722	0.2549					7.452	0.997	7.683					0.787	0.97111	0.833667	0.84425					0.084483	0.03105	0.131767	0.0748			-0.06212	-0.04167	-0.01965	-0.04392						1.473	0.490333	0.76	0.348						0.034033	0.0323	0.1618	0.062767
0.3584	0.3153	0.2974					7.745							0.72975	1.46164	0.830333	0.622					0.01965	0.01965	0.0748	0.131033			-0.02778	-0.01388	-0.04392	-0.02778						1.27433	0.596333	0.635333	0.3865						0.3134	0.1676	0.1436	0.031367
0.3647	0.3146	0.4152												1.98875	0.752123	1.15675	0.802					0.041667	0.12805	0.062117	0.078567			-0.02778	-0.05893	-0.01388	-0.04167						0.969	0.738	0.387333	0.101143						0.109767	0.1907	0.1567	0.0388
0.4064	0.1912	0.3139												1.35967	0.744786	1.4815	0.43175					0.057267	0.105767	0.078567	0.039283			-0.125	-0.03928	-0.06945	-0.01472						0.750333	0.612	0.476333	0.16						0.164633	0.1872	0.107633	0.024067
0.4742	0.1018	0.5394												1.16283	0.76781	1.081	0.137235					0.043917	0.013883	0.013883	0.043917			-0.05555	-0.05008	-0.03105	-0.01472						0.879667	0.599333	0.611	0.335						0.431233	0.043033	0.109767	0.0388
0.3785	0.0873	0.3762												0.838667	0.980682	0.667333	0.817392					0.0748	0.027783	0.088933	0.078567			-0.04167	-0.01965	-0.03105	-0.02778						1.45933	0.826333	0.867667	0.360333						0.376233	0.1796	0.097467	0.0538
0.2813	0.2605	0.3203												1.2344	1.01555	0.83	0.529333					0.027783	0.01965	0.10015	0.088933			-0.02778	-0.01965	-0.03105							1.68467	0.533333	0.421	0.119						0.034033	0.2116	0.118867	0.010767
0.3223	0.147	0.3055												2.1944	1.07854	0.8514	0.475					0.111983	0.0748	0.03105	0.050083			-0.03105	-0.05008	-0.05008							0.60125	0.647333	0.592333	0.286						0.1255	0.231967	0.097467	0.010767
0.0195	0.1318	0.3032												1.2115	1.04337	0.8795	0.4585					0.041667	0.01965	0.039283	0.05555			-0.10112	-0.01965	-0.0748							1.18633	0.781667	0.473333	0.1675						0.1444	0.106	0.097467	0.010767
0.3215	0.4252	0.4698												1.25733	0.816327	0.5725	0.400333					0.041667	0.111983	0.161967	0.01965			-0.01965	-0.05727	-0.06212							1.36333	0.985667	0.532	0.2415						0.096267	0.078367	0.1436	0.034033
0.2605	0.0842	0.1244												1.24412	0.775534	0.74725	0.421457					0.041667	0.050083	0.013883	0.111983			-0.09722	-0.04392	-0.02778							1.07167	0.557667	0.310667	0.20125						0.034033	0.044367	0.0761	0.027433
0.3006	0.2145	0.4796												1.9906	0.654611	1.14233	0.612962					0.043917	0.050083	0.125767	0.087833			-0.02778	-0.01388	-0.04167							0.891	0.949333	0.502333	0.177						0.034033	0.1035	0.140333	0.031367
0.3027	0.2982	0.3026												1.277	1.24949	0.468667	0.53075					0.2088	0.039283	0.169533	0.01965			-0.01965	-0.01388	-0.01782							0.970333	0.769667	0.516667	0.513667						0.088767	0.116167	0.021533	0.027433
0.0633	0.2691	0.2571												1.778	1.13179	1.236	0.461859					0.027783	0.039283	0.088933	0.027783			-0.08055	-0.03105	-0.02778							1.07833	0.655333	0.583333	0.329333						0.1255	0.0323	0.054867	0.027433
0.3162	0.2635	0.3239												1.777	0.684479	0.442333	0.521936					0.01965	0.118667	0.03105	0.070817			-0.08105	-0.0748	-0.02778							1.85167	0.9	0.659333	0.33075						0.034033	0.070167	0.097467	0.015233
0.2762	0.3475	0.2161												1.99025	1.03874	0.742	0.38563					0.070817	0.013883	0.039283	0.057267			-0.08893	-0.08783	-0.01388							1.62567	1.02367	0.741333	0.415667						0.1499	0.074967	0.0761	0.038067
0.2466	0.2046	0.0591												1.12256	0.974311	0.704333	0.723488					0.013883	0.098217	0.138883	0.043917			-0.05848	-0.03105	-0.01388							0.869667	0.85975	0.612	0.1932						0.262733	0.051067	0.034033	0.065467
0.3259	0.1768	0.2298												1.511	0.517838	0.854	0.84425					0.12805	0.139583	0.03105	0.01965			-0.03105	-0.05727	-0.01965							1.17767	0.538	0.707667	0.276333						0.322533	0.188433	0.043067	0.057967
0.4328	0.0522	0.1455												1.13286	1.18282	0.946667	0.564962					0.043917	0.06945	0.111983	0.114533			-0.01965	-0.04392								1.30733	0.928667	0.612333	0.177571						0.408	0.1227	0.043067	0.064567
0.1841	0.3116	0.0423												1.14909	0.888257	0.737667	0.802377					0.084483	0.06945	0.0748	0.013883			-0.04167	-0.01388								1.00133	0.743667	0.914	0.159375						0.586233	0.147767	0.043067	0.043067
0.385	0.2214	0.0551																				0.16725	0.013883	0.0748	0.05555			-0.05555	-0.01388								1.74333	1.05867	0.507	0.1268						0.469367	0.070167	0.226267	0.0761
0.3354	0.1809	0.2992																				0.1718	0.057267	0.027783	0.097217			-0.05555	-0.03928								0.686667	0.772	0.445333	0.0955						0.272267	0.048733	0.0761	0.0323
0.3958	0.248	0.4006																				0.141633	0.084483	0.01965	0.043917			-0.02778	-0.06212								1.57333	0.746667	0.635	0.249						0.197867	0.059433	0.1227	0.070167
0.4467	0.3712	0.2133																				0.03105	0.03105	0.111983	0.027783			-0.08783	-0.03105								1.523	0.748	0.669	0.179714						0.1227	0.124833	0.054867	0.0388
0.2981	0.2604	0.2622																				0.043917	0.087833	0.06945	0.03105			-0.01965	-0.01388								1.26567	0.648667	0.523667	0.199						0.1255	0.232967	0.048133	0.0323
0.4411	0.1741	0.2024																				0.03105	0.080983	0.05555	0.013883			-0.09317	-0.01388								1.59667	0.634333	0.502333	0.2284						0.226267	0.0809	0.048133	0.034033
0.4011	0.2275	0.1697																				0.087833	0.114533	0.06945	0.070817			-0.01388	-0.02778								1.21833	0.509	0.643667	0.152833						0.060867	0.1436	0.096267	0.015233
0.2382	0.2949	0.2612																				0.087833	0.098217	0.125	0.041667			-0.07082	-0.02778								1.16367	0.51625	0.989667	0.336						0.0761	0.070167	0.048133	0.015233
0.3956	0.0596	0.4241																				0.0748	0.013883	0.139583				-0.02778	-0.03105								0.871667	0.704333	0.960333	0.2085						0.043067	0.044367	0.1108	0.027433
0.3251	0.2294	0.0807																				0.149583	0.013883	0.027783				-0.08055	-0.07082								1.37867	0.794333	0.633667	0.196333						0.043067	0.0809	0.194933	0.0323
0.4534	0.1452	0.4146																				0.143	0.03105	0.083333				-0.03105	-0.04167								1.21133	0.654333	1.063	0.223						0.048133	0.177667	0.269267	0.078367
0.4213	0.0388	0.4057																				0.03105	0.027783	0.119483				-0.01388	-0.04167								0.987	0.693333	0.475667	0.19775						0.163933	0.1024	0.0761	0.064567
0.4134	0.1756	0.4752																				0.039283	0.0748	0.138883				-0.09722	-0.08333								1.13667	0.517	0.572	0.21975						0.062767	0.0538	0.048133	0.043033
0.3494	0.1222	0.3764																				0.039283	0.03105	0.108483				-0.03105	-0.04167								1.73533	0.571333	0.809667	0.157286						0.062767	0.1024	0.1227	0.0761
0.1455	0.3699	0.3705																				0.06945	0.039283	0.06945				-0.08055	-0.04167								1.10367	1.27667	0.6474	0.268						0.034033	0.1024	0.173533	0.061367
0.3292	0.2751	0.2669																				0.01965	0.078567	0.062117				-0.04167	-0.01388								0.73	0.592	0.468667	0.16725						0.1444	0.059433	0.043067	0.075333
0.2399	0.3427	0.3733																				0.03105	0.11785	0.131767				-0.03105	-0.03105								0.964333	0.617	0.554667	0.119143						0.340333	0.017033	0.021533	0.027433
0.2194	0.1982	0.2263																				0.080983	0.03105	0.03105				-0.02778	-0.01965								1.186	0.655667	0.416667	0.205						0.245433	0.0323	0.0761	0.027433
0.0422	0.216	0.1143																				0.088933	0.11785	0.013883				-0.06388	-0.04167								1.81667	0.741333	0.619667	0.271333						0.060867	0.086767	0.048133	0.059433
0.4407	0.1513	0.3446																				0.01965	0.087833	0.06945				-0.01965	-0.05727								1.30933	0.690667	0.62375	0.213667						0.107633	0.027433	0.030433	0.027433
0.3215	0.1968	0.2822																				0.050083	0.062117	0.043917				-0.03105									1.20667	0.738	0.469667	0.321667						0.107633	0.070167	0.034033	0.091633
0.4527	0.1055	0.2258																				0.0748	0.01965	0.058933				-0.04167									1.23433	1.186	1.035	0.191						0.0761	0.2105	0.0838	0.0463
0.4142	0.1335	0.3231																				0.114533	0.15835	0.078567				-0.04392									1.91533	0.960667	0.362667	0.19775						0.048133	0.1021	0.121333	0.057967
0.1449	0.1991	0.4578																				0.212467	0.043917	0.078567				-0.03928									0.889	0.633667	0.571	0.456333						0.2592	0.134867	0.162233	0.034033
0.3666	0.2479	0.2163																				0.084483	0.080983	0.039283				-0.04392									2.15633	1.105	0.589333	0.407						0.140333	0.094133	0.122933	0.065467
0.3881	0.1845	0.4249																				0.12805	0.039283	0.11785				-0.02778									1.18333	0.934333	0.465	0.529667						0.137833	0.122	0.0982	0.034033
0.4274	0.1909	0.1991																				0.070817	0.01965	0.050083				-0.01965									1.15533	1.17567	0.415	0.373333						0.152967	0.053267	0.0323	0.034033
0.403	0.3133	0.2827																				0.013883	0.050083	0.088933													1.183	0.95	0.423333	0.455667						0.106533	0.038067	0.117533	0.0323
0.1902	0.345	0.3737																				0.041667	0.105767	0.136783													1.82033	0.969667	0.451667	0.316333						0.2896	0.038067	0.057067	0.0388
0.2175	0.2337	0.2938																				0.1718	0.027783	0.087833													1.714	1.44167	0.544333	0.131						0.068067	0.051067	0.025533	0.017033
0.0193	0.2581	0.0273																				0.057267	0.131767	0.043917													1.52267	0.886	0.520333	0.1512						0.060867	0.312867	0.041167	0.0722
0.0185	0.1797	0.1928																				0.03105	0.12805	0.078567													2.04667	0.939333	0.533	0.34225						0.2283	0.175033	0.025533	0.0388
0.2539	0.1403	0.0258																				0.18055	0.083333	0.118667													1.00533	1.22767	0.737	0.21625						0.0776	0.252167	0.0722	0.024067
0.3341	0.1918	0.0882																				0.070817	0.070817	0.039283													1.28933	0.695333	0.638	0.27525						0.1522	0.022833	0.1444	0.044367
0.1718	0.083	0.2343																				0.084483	0.16725	0.01965													1.42	0.887667	0.347333	0.190333						0.137	0.021533	0.092033	0.065033
0.4146	0.1039	0.4177																				0.143	0.181083	0.098217													0.999667	0.493	0.62575	0.340333						0.183267	0.114167	0.148833	0.082333
0.3295	0.1449	0.0637																				0.01965	0.013883	0.013883													1.98933	0.739667	0.532333	0.546667						0.034033	0.017033	0.0831	0.044367
0.4176	0.1615	0.3846																				0.043917	0.057267	0.10015													1.04367	0.682667	0.557667	0.1223						0.107633	0.122	0.0731	0.030433
0.2295	0.2379	0.4459																				0.097217	0.111117	0.01965													0.848	0.557667	0.819	0.163667						0.068067	0.1372	0.1021	0.106
0.428	0.2054	0.299																				0.043917	0.097217	0.088933													0.786	0.968333	0.493667	0.1502						0.121767	0.216467	0.229433	0.045667
0.1963	0.233	0.3266																				0.131767	0.080983	0.10015													0.906667	0.697	0.473667	0.126889						0.096267	0.027433	0.102733	0.022833
0.2231	0.1064	0.2631																				0.114533	0.01965	0.06945													1.01333	0.495333	0.676	0.38425						0.137833	0.030433	0.064567	0.017033
0.1689	0.1473	0.4604																				0.027783	0.175683	0.093167													0.699	0.969667	0.604	0.30525						0.060867	0.091633	0.069433	0.074967
0.3537	0.2891	0.3352																				0.03105	0.101117	0.03105													1.095	0.794333	0.658333	0.22625						0.0776	0.1239	0.2058	0.0388
0.2345	0.0381	0.3065																				0.050083	0.03105	0.027783													0.776	0.732667	0.50225	0.2174						0.045667	0.084067	0.159833	0.1035
0.2396	0.2345	0.4325																				0.057267	0.118667	0.050083													0.956	0.815	0.624	0.28125						0.045667	0.0538	0.114167	0.022833
0.4206	0.1496	0.3602																				0.078567	0.027783	0.039283													0.958	0.555	0.488	0.323						0.030433	0.1227	0.0582	0.0776
0.4795	0.1807	0.2815																				0.027783	0.03105	0.050083													0.985333	0.575333	0.787667	0.205						0.030433	0.051067	0.034233	0.0388
0.4157	0.0737	0.3657																				0.027783	0.143	0.050083													0.725333	0.506667	0.607667	0.2464						0.137833	0.0323	0.034233	0.0388
0.5233	0.2203	0.2935																				0.088933	0.013883	0.136783													0.946333	1.08833	0.727	0.250667						0.198467	0.070167	0.094133	0.061367
0.2545	0.2302	0.4613																				0.224383	0.084483	0.087833													0.98	0.743	0.642333	0.296333						0.168133	0.112367	0.045667	0.024067
0.286	0.3171	0.3727																				0.03105	0.15835	0.043917													1.189	0.575333	0.43	0.445333						0.121767	0.0538	0.047067	0.034033
0.4838	0.069	0.3609																				0.167817	0.013883	0.027783													0.998	0.827667	0.651667	0.334667						0.121767	0.074967	0.148833	0.038067
0.3805	0.0158	0.1797																				0.027783	0.098217	0.118667													0.993333	0.815667	0.562333	0.374						0.137833	0.310633	0.103367	0.038067
0.0807	0.2034	0.4529																				0.188917	0.111983	0.013883													0.825	0.50675	0.955333	0.352667						0.3653	0.204767	0.172733	0.060867
0.2964	0.0396	0.472																				0.111983	0.101117	0.124233													0.802333	1.26167	0.452	0.748333						0.217933	0.0809	0.0831	0.041
0.4124	0.1824	0.451																				0.041667	0.062117	0.03105													1.10433	0.871333	0.4812	0.37						0.1108	0.114167	0.069433	0.0388
0.3472	0.0944	0.2939																				0.16725	0.013883	0.039283													1.43633	0.635	0.497	0.263667						0.340333	0.1462	0.0582	0.061367
0.2783	0.2312	0.2451																				0.070817	0.0748	0.149583													2.04233	1.056	0.512667	0.306667						0.170167	0.064567	0.0799	0.0554
0.2828	0.2069	0.192																				0.097217	0.177867	0.01965													1.188	0.688667	0.557	0.22625						0.398367	0.112367	0.1083	0.045667
0.3388	0.1319	0.2354																				0.210183	0.119483	0.080983													1.34167	0.855667	0.465667	0.30525						0.212	0.054867	0.086933	0.0388
0.1647	0.1862	0.2372																				0.181083	0.03105	0.03105													1.50933	0.500333	0.687	0.174						0.271	0.0929	0.0323	0.0463
0.3215	0.1701	0.3627																				0.06945	0.043917	0.039283													1.30567	0.410667	0.485333	0.138167						0.0761	0.183267	0.0982	0.024067
0.1443	0.179	0.1716																				0.098217	0.083333	0.0748													0.968667	0.669667	0.46775	0.150833						0.2283	0.091633	0.137933	0.0689
0.3855	0.3833	0.2776																				0.083333	0.111983	0.013883													1.0975	0.363333	0.776	0.15725						0.0761	0.044367	0.114733	0.024067
0.2943	0.3494	0.2776																				0.111117	0.041667	0.027783													1.41033	0.977	0.520333	0.149375						0.1589	0.027433	0.025533	0.030433
0.4734	0.0517	0.4404																				0.125	0.101117	0.057267													0.923	0.780667	0.714	0.100556						0.115933	0.064567	0.016133	0.048133
0.3486	0.3725	0.377																				0.041667	0.084483	0.062117													1.214	0.614								0.054867	0.0323	0.022833	0.0722
0.2615	0.2149	0.3627																				0.06945	0.05555	0.118667														0.791667								0.118867	0.038067	0.206733	0.0837
0.2172	0.1996	0.3021																				0.139583	0.027783	0.0748														0.673								0.183267	0.048733	0.183	0.030433
0.3607	0.1566	0.4469																				0.070817	0.041667	0.070817														0.522333								0.048133	0.113133	0.114733	0.0388
0.525	0.2092	0.3801																				0.084483	0.141633	0.057267														0.717333								0.0761	0.010767	0.127633	0.057967
0.0879	0.0458	0.3916																				0.22395	0.087833	0.057267														0.820333								0.068067	0.051067	0.1772	0.031367
0.2469	0.2682	0.274																				0.125767	0.057267	0.101117														0.582								0.0761	0.031367	0.246433	0.030433
0.3325	0.2853	0.2613																				0.027783	0.139583	0.162567														1.47533								0.271	0.017033	0.1586	0.062767
0.2019	0.3231	0.3091																				0.05555	0.03105	0.062117														0.693333								0.1255	0.015233	0.061467	0.038067
0.1824	0.1201	0.337																				0.139583	0.084483	0.027783														0.967333								0.228833	0.017033	0.0114	0.021533
0.3306	0.2553	0.1822																				0.070817	0.057267	0.013883																						0.2888	0.1355	0.025533	0.027433
0.2589	0.1118	0.1473																				0.027783	0.03105	0.085823																						0.109767	0.109767	0.034233	0.048733
0.2928	0.0694	0.3149																				0.0748	0.083333	0.013883																						0.106533	0.108967	0.161433	0.0538
0.4873	0.1906	0.2878																				0.118667	0.06945																							0.1021	0.057967	0.137933	0.010767
0.5021	0.1384	0.2879																				0.057267	0.03105																							0.0776	0.095367	0.114733	0.022833
0.2889	0.1668	0.1701																				0.246117	0.027783																							0.170167	0.234933	0.016133	0.017
0.3688	0.2123	0.2305																				0.139583	0.097217																							0.1618	0.040967	0.047067	0.021533
0.3196	0.2773	0.3139																				0.0748	0.131767																							0.0776	0.0463	0.2419	0.048133
0.1969	0.1414	0.3407																				0.141633	0.06945																							0.1227	0.078367	0.1336	0.027433
0.3085	0.2674	0.2979																				0.084483	0.139583																							0.034033	0.200933	0.199367	0.048733
0.3982	0.4123	0.2438																				0.041667	0.097217																							0.048133	0.082333	0.203233	0.070167
0.2731	0.2784	0.2456																				0.070817	0.041667																							0.045667	0.082333	0.112433	0.048133
0.3644	0.2181	0.4217																				0.043917	0.098217																							0.064567	0.065033	0.089167	0.048733
0.4204	0.3345	0.3867																				0.083333	0.057267																							0.081967	0.1336	0.096867	0.030433
0.4187	0.1815	0.4177																				0.111983	0.057267																							0.115933	0.025533	0.051067	0.021533
0.3742	0.2442	0.3209																				0.19345	0.05555																							0.1589	0.025533	0.016133	0.021533
0.4861	0.2785	0.227																				0.215617	0.01965																							0.115933	0.1021	0.0323	0.027433
0.3208	0.2403	0.3054																				0.149583	0.070817																							0.170167	0.263533	0.080733	0.021533
0.4604	0.1378	0.2892																				0.062117	0.043917																							0.062767	0.0582	0.082333	0.024067
0.3894	0.2173	0.2419																				0.01965	0.027783																							0.0761	0.069433	0.048433	0.0554
0.3811	0.1928	0.4036																				0.131033	0.18055																							0.106533	0.137	0.130167	0.082333
0.1739	0.1776	0.2759																				0.093167	0.18055																							0.2723	0.1662	0.1083	0.027433
0.21	0.1159	0.3572																				0.03105																								0.153567	0.148833	0.119167	0.0554
0.2172	0.0995	0.4248																				0.101117																								0.1944	0.0361	0.112433	0.0582
0.1801	0.1235	0.4263																				0.131767																								0.089167	0.137467	0.114733	0.025533
0.3849	0.1768	0.3356																				0.027783																								0.080733	0.069433	0.114167	0.025533
0.3748	0.1212	0.3871																				0.043917																								0.082333	0.184067	0.069433	0.034233
0.3242	0.3772	0.404																				0.118667																								0.143033	0.155267	0.069433	0.016133
0.3067	0.2741	0.3729																				0.03105																								0.066567	0.2451	0.0799	0.061467
0.2666	0.2997	0.2603																				0.084483																								0.0731	0.016133	0.0831	0.092033
0.3306	0.3249	0.4492																				0.124233																								0.1805	0.1697	0.080733	0.0731
0.3407	0.1529	0.1583																				0.087833																								0.057067	0.127633	0.0361	0.105233
0.2979	0.1123	0.2755																				0.050083																								0.092033	0.064567	0.091333	0.080733
0.2438	0.377	0.2695																				0.070817																								0.143033	0.0731	0.117533	0.025533
0.2456	0.0255	0.354																				0.131033																								0.1462	0.123467	0.1772	0.025533
0.4217	0.1457	0.2083																				0.212467																								0.066567	0.025533	0.138867	0.082333
0.3867	0.3154	0.3338																				0.16725																								0.057067	0.0361	0.092033	0.057067
0.4177	0.1901	0.2027																				0.111983																								0.0831	0.0323	0.047067	0.041167
0.3209	0.1202	0.1865																				0.057267																								0.164633	0.127633	0.016133	0.066567
0.227	0.1235	0.1896																				0.027783																								0.089167	0.025533	0.066567	0.025533
0.3054	0.1317	0.2954																				0.03105																								0.076567	0.051067	0.069433	0.0731
0.2892		0.3149																				0.181083																								0.0731	0.0114	0.0114	0.041167
0.2419		0.2317																				0.043917																								0.057067	0.025533	0.0831	0.0361
0.4036		0.1239																				0.139583																								0.19	0.025533	0.1444	0.025533
0.2759		0.238																				0.06945																								0.1021	0.0323	0.242167	0.025533
0.3572		0.3453																				0.098217																								0.130167	0.025533	0.0323	0.064567
0.4248		0.2105																				0.01965																								0.092033	0.0361	0.117533	0.089167
0.4263		0.3239																				0.12805																								0.051067	0.025533	0.0114	0.022833
0.3356		0.316																				0.198867																								0.066567	0.086933	0.025533	0.061467
0.3871		0.31																				0.131767																								0.048433	0.163433	0.2105	0.022833
0.404		0.1254																				0.145																								0.0731	0.0982	0.138867	0.022833
0.3729		0.3207																				0.084483																								0.076567	0.041167	0.112433	0.0361
0.2603		0.262																				0.155283																								0.155267	0.163433	0.016133	0.0361
0.4492		0.1904																				0.0748																								0.1083	0.274433	0.0114	0.0361
0.1583		0.3172																				0.070817																								0.227467	0.016133	0.343233	0.051067
0.2755		0.241																				0.186333																								0.1077	0.034233	0.2283	0.025533
0.2695		0.3039																				0.050083																								0.1336	0.0582	0.1484	0.025533
0.354		0.2355																				0.087833																								0.1021	0.103367	0.047067	0.066567
0.2083		0.2754																				0.050083																								0.127633	0.138867	0.0685	0.0323
0.3338		0.1829																				0.0748																								0.1021	0.016133	0.025533	0.076567
0.2027		0.2521																				0.05555																								0.0722	0.0361	0.0361	0.061467
0.1865		0.1696																				0.058933																								0.0582	0.051067	0.016133	0.041167
0.1896		0.3738																				0.1375																								0.184433	0.047067	0.174633	0.0323
0.2954		0.2369																				0.108483																								0.3101	0.086933	0.138867	0.0731
0.3149																						0.2357																								0.105233	0.2105	0.047067	0.016133
0.2317																						0																								0.092033	0.281933	0.025533	0.022833
0.1239																						0.206467																								0.069433	0.347667	0.114733	0.0722
0.238																						0.11785																								0.2408	0.219567	0.097533	0.066567
0.3453																						0.177867																								0.057067	0.0361	0.025533	0.034233
0.2105																						0.118667																								0.094133	0.047067	0.1412	0.092033
0.3239																						0.088933																								0.034233	0.1444	0.103367	0.025533
0.316																						0.01965																								0.045667	0.197067	0.0582	0.0361
0.31																						0.108483																								0.057067	0.160233	0.143033	0.051067
																						0.169533																								0.069433	0.199367	0.155267	0.041167
																						0.136783																								0.0799	0.2166	0.022833	0.034233
																						0.175683																								0.092033	0.184433	0.041167	0.025533
																						0.124233																								0.092033	0.1716	0.066567	0.057067
																						0.087833																								0.0685	0.034233	0.016133	0.0361
																						0.03105																								0.091333	0.045667	0.016133	0.016133
																						0.084483																								0.057067	0.069433	0.066567	0.025533
																						0.03105																								0.137	0.0361	0.076567	0.041167
																						0.043917																								0.473033	0.047067	0.016133	0.016133
																						0.125																								0.368133	0.1261	0.0114	0.025533
																						0.181083																								0.138867	0.224267	0.022833	0.051067
																						0.181083																								0.091333	0.153167	0.1805	0.016133
																						0.070817																								0.0799	0.130167	0.117533	0.051067
																						0.181083																								0.0831	0.0361	0.041167	0.025533
																						0																								0.159833	0.089167	0.025533	0.0323
																						0.18055																								0.105233	0.0323	0.178667	0.0731
																						0.027783																								0.238233	0.143033	0.0582	0.0323
																						0.027783																								0.1839	0.041167	0.080733	0.022833
																						0.194933																								0.096267	0.255267	0.1697	0.025533
																						0.188917																								0.163933	0.164633	0.1077	0.0114
																						0.111117																								0.054867	0.153567	0.0114	0.0114
																						0.06945																								0.136133	0.187233	0.022833	0.022833
																						0.070817																								0.1444	0.0731	0.041167	0.016133
																						0.084483																								0.168133	0.123467	0.130167	0.0114
																						0.101117																								0.140333	0.0114	0.123467	0.025533
																						0.070817																								0.068067	0.089167	0.1453	0.0323
																						0.175683																								0.107633	0.082333	0.121333	0.0831
																						0.0748																								0.1227	0.0323	0.080733	0.091333
																						0.027783																								0.0926	0.139333	0.155267	0.0799
																						0.162567																								0.106533	0.255267	0.086933	0.103367
																						0.097217																								0.212	0.076567	0.0323	0.150133
																						0.027783																								0.173533	0.2042	0.0582	0.1164
																						0.12805																								0.136133	0.025533	0.092033	0.045667
																						0.041667																								0.068067	0.133133	0.153167	0.057067
																						0.058933																								0.054867	0.076567	0.121333	0.1261
																						0.070817																								0.068067	0.086933	0.086933	0.137
																						0.254967																								0.1775	0.1772	0.0831	0.105233
																						0.25535																								0.130033	0.1164	0.150133	0.127633
																						0.25535																								0.1436	0.091333	0.114733	0.092033
																						0.215617																								0.107633	0.022833	0.0361	0.092033
																						0.01965																								0.068067	0.022833	0.0361	0.080733
																						0.06945																								0.068067	0.022833	0.103367	0.022833
																						0.124233																								0.1775	0.172733	0.188267	0.0582
																						0.108483																								0.054867	0.114167	0.150133	0.022833
																						0.039283																								0.054867	0.022833	0.131367	0.034233
																						0.06945																								0.107633	0.025533	0.062767	0.159833
																						0.062117																								0.0776	0.057067	0.137	0.080733
																						0.0748																								0.1499	0.0114	0.107633	0.137467
																						0.161967																								0.109767	0.066567	0.048133	0.0831
																						0.149583																								0.106533	0.0361	0.045667	0.0582
																						0.03105																								0.088767	0.048433	0.0205	0.086933
																						0.097217																								0.048133	0.092033	0.0592	0.022833
																						0.139583																								0.096267	0.022833	0.1484	0.047067
																						0.041667																								0.121767	0.016133	0.094133	0.0582
																						0.043917																								0.1589	0.185833	0.022833	0.0582
																						0.196417																								0.081967	0.0731	0.137	0.025533
																						0.05555																								0.106533	0.105233	0.1164	0.022833
																						0.06945																								0.188267	0.19	0.022833	0.025533
																						0.098217																								0.2042	0.064567	0.045667	0.047067
																						0.050083																								0.266267	0.153567	0.051067	0.0114
																						0.111117																								0.211467	0.226	0.119167	0.025533
																						0.05555																								0.1839	0.034233	0.061467	0.022833
																						0.027783																								0.217933	0.076567	0.133133	0.0582
																						0.198867																								0.048133	0.041167	0.127633	0.034233
																						0.131767																								0.054867	0.082333	0.173867	0.0582
																						0.101117																								0.1567	0.016133	0.061467	0.092033
																						0.1718																								0.096267	0.123467	0.0323	0.1412
																						0.131767																								0.030433	0.041167	0.1444	0.069433
																						0.070817																								0.137833	0.041167	0.127633	0.092033
																						0.084483																								0.245433	0.041167	0.1021	0.122933
																						0.041667																								0.0761	0.0323	0.080733	0.1444
																						0.198867																								0.163933	0.235333	0.086933	0.066567
																						0.131767																								0.0761	0.1021	0.0731	0.061467
																						0.24845																								0.068067	0.2665	0.0831	0.022833
																						0.06945																								0.1227	0.125567	0.025533	0.0323
																						0.162567																								0.285967	0.197067	0.047067	0.025533
																						0.050083																								0.1522	0.255267	0.114167	0.0361
																						0.118667																								0.043067	0.159	0.051067	0.047067
																						0.080983																								0.054867	0.034233	0.082333	0.086933
																						0.118667																								0.060867	0.080733	0.025533	0.0114
																						0.013883																								0.021533	0.114167	0.092033	0.016133
																						0.155283																								0.092567	0.0361	0.097533	0.025533
																						0.169533																								0.0861	0.022833	0.034233	0.057067
																						0.118667																								0.340333	0.057067	0.0582	0.069433
																						0.041667																								0.068067	0.097533	0.051067	0.051067
																						0.03105																								0.1227	0.0361	0.066567	0.025533
																						0.027783																								0.081967	0.097533	0.057067	0.0361
																						0.111983																								0.0926	0.025533	0.162233	0.034233
																						0.027783																								0.167433	0.0722	0.094133	0.091333
																						0.027783																								0.107633	0.1021	0.066567	0.034233
																						0.084483																								0.062767	0.1336	0.047067	0.137
																						0.202233																								0.1083	0.1484	0.0582	0.0799
																						0.155283																								0.160233	0.022833	0.0731	0.057067
																						0.01965																								0.114733	0.172733	0.025533	0.045667
																						0.10015																								0.061467	0.1261	0.2023	0.103367
																						0.06945																								0.041167	0.172733	0.2172	0.034233
																						0.039283																								0.1523	0.137467	0.069433	0.022833
																						0.03105																								0.213267	0.097533	0.0722	0.0582
																						0.041667																								0.159	0.051067	0.137467	0.034233
																						0.03105																								0.164633	0.1954	0.0685	0.022833
																						0.057267																								0.1021	0.034233	0.080733	0.034233
																						0.013883																								0.066567	0.047067	0.045667	0.034233
																						0.057267																								0.112433	0.080733	0.0582	0.080733
																						0.062117																								0.0582	0.103367	0.1523	0.092033
																						0.06945																								0.082333	0.0685	0.188967	0.138867
																						0.01965																								0.057067	0.114167	0.097533	0.025533
																						0.050083																								0.051067	0.092033	0.172733	0.103367
																						0.03105																								0.114167	0.045667	0.3003	0.047067
																						0.027783																								0.0799	0.130167	0.082333	0.0685
																						0.070817																								0.086933	0.025533	0.080733	0.0799
																						0.242983																								0.0582	0.105233	0.047067	0.125567
																						0.182683																								0.0685	0.057067	0.113	0.0582
																						0.06945																								0.0323	0.016133	0.0982	0.057067
																						0.125																								0.041167	0.0114	0.092033	0.102733
																						0.139583																								0.048433	0.2286	0.1444	0.080733
																						0.01965																								0.281933	0.092033	0.0722	0.0582
																						0.013883																								0.057067	0.057067	0.097533	0.0685
																						0.224383																								0.123467	0.057067	0.0114	0.045667
																						0.125																								0.080733	0.103367	0.089167	0.045667
																						0.141633																								0.082333	0.0114	0.1021	0.025533
																						0.139583																								0.080733	0.0685	0.025533	0.045667
																						0.06945																								0.064567	0.1261	0.0982	0.080733
																						0.111983																								0.0731	0.022833	0.1021	0.0831
																						0.080983																								0.171233	0.0582	0.137467	0.041167
																																														0.089167	0.061467	0.1021	0.022833
																																														0.1697	0.092033	0.082333	0.061467
																																														0.064567	0.105233	0.051067	0.061467
																																														0.121333	0.0323	0.0361	0.066567
																																														0.161433	0.0114	0.122933	0.114167
																																														0.256533	0.119167	0.094133	0.0731
																																														0.1083	0.184433	0.153167	0.016133
																																														0.163433	0.1772	0.1444	0
																																														0.1944	0.130167	0.066567	0.0323
																																														0.1021	0.2888	0.061467	0.064567
																																														0.064567	0.138867	0.034233	0.051067
																																														0.112433	0.0831	0.025533	0.076567
																																														0.0731	0.025533	0.137933	0.0982
																																														0.092033	0.061467	0.097533	0.066567
																																														0.048433	0.047067	0.022833	0.048433
																																														0.076567	0.045667	0.045667	0.025533
																																														0.161433	0.1083	0.0799	0.025533
																																														0.0685	0.057067	0.0722	0.041167
																																														0.0731	0.022833	0.161433	0.105233
																																														0.1586	0.061467	0.102733	0.0361
																																														0.076567	0.047067	0.0361	0.105233
																																														0.0582	0.086933	0.034233	0.051067
																																														0.048433	0.0323	0.045667	0.0323
																																														0.048433	0.123467	0.051067	0.097533
																																														0.219567	0.1805	0.016133	0.122933
																																														0.188967	0.041167	0.016133	0.0982
																																														0.3626	0.051067	0.0722	0.089167
																																														0.0722	0.1462	0.025533	0.096867
																																														0.057067	0.041167	0.061467	0.064567
																																														0.086933	0.0731	0.080733	0.041167
																																														0.173867	0.250367	0.047067	0.066567
																																														0.1697	0.066567	0.025533	0.086933
																																														0.103367	0.061467	0.172733	0.0361
																																														0.194067	0.092033	0.022833	0.051067
																																														0.057067	0.122933	0.0685	0.082333
																																														0.0722	0.212333	0.025533	0.025533
																																														0.188967	0.161433	0.0361	0.064567
																																														0.1261	0.2266	0.0799	0.047067
																																														0.092033	0.057067	0.045667	0.045667
																																														0.0722	0.137467	0.0582	0.0114
																																														0.137467	0.143033	0.105233	0.103367
																																														0.2181	0.130167	0.076567	0.114733
																																														0.217367	0.1586	0.1716	0.0323
																																														0.114733	0.250367	0.069433	0.069433
																																														0.1164	0.1805	0.025533	0.034233
																																														0.1444	0.1462	0.0799	0.0114
																																														0.374467	0.016133	0.0361	0.025533
																																														0.105233	0.0114	0.086933	0.034233
																																														0.214467	0.025533	0.1484	0.022833
																																														0.148833	0.112433	0.150133	0.0582
																																														0.0982	0.0722	0.066567	0.022833
																																														0.2058	0.025533	0.034233	0.016133
																																														0.1021	0.168533	0.0799	0.0582
																																														0.347933	0.250633	0.047067	0.0799
																																														0.164633	0.1944	0.0722	0.0799
																																														0.0722	0.0982	0.171233	0.057067
																																														0.069433	0.057067	0.103367	0.022833
																																														0.2166	0.048433	0.069433	0.047067
																																														0.114167	0.201967	0.0361	0.0799
																																														0.0731	0.2105	0.2242	0.091333
																																														0.080733	0.057067	0.268633	0.0582
																																														0.057067	0.096867	0.1272	0.057067
																																														0.1077	0.153567	0.145433	0.034233
																																														0.089167	0.096867	0.056867	0.057067
																																														0.0582	0.0731	0.111533	0.0685
																																														0.082333	0.130167	0.0223	0.045667
																																														0.041167	0.139333	0.2057	0.0582
																																														0.064567	0.1336	0.280867	0.0799
																																														0.281933	0.155267	0.2822	0.0799
																																														0.4747	0.114167	0.2844	0.047067
																																														0.516633	0.153567	0.065033	0.022833
																																														0.298767	0.048433	0.035267	0.022833
																																														0.235067	0.025533	0.047333	0.080733
																																														0.069433	0.276333	0.044633	0.057067
																																														0.1083	0.1697	0.095967	0.114733
																																														0.057067	0.016133	0.0223	0.022833
																																														0.064567	0.0361	0.095967	0.022833
																																														0.057067	0.0731	0.388033	0.0114
																																														0.057067	0.016133	0.1357	0.047067
																																														0.209567	0.082333	0.297633	0.137467
																																														0.138867	0.089167	0.1232	0.080733
																																														0.102733	0.096867	0.170633	0.0685
																																														0.125567	0.235333	0.141967	0.103367
																																														0.016133	0.092033	0.1262	0.034233
																																														0.130167	0.0323	0.1893	0.057067
																																														0.306733	0.051067	0.095967	0.034233
																																														0.1964	0.064567	0.015767	0.022833
																																														0.184067	0.025533	0.105833	0.034233
																																														0.2459	0.231133	0.199533	0.0114
																																														0.2023	0.051067	0.035267	0.0582
																																														0.069433	0.057067	0.065033	0.016133
																																														0.0582	0.060867	0.170633	0.048133
																																														0.092033	0.068067	0.1411	0.015233
																																														0.183	0.048133	0.080433	0.015233
																																														0.047067	0.048133	0.035267	0.060867
																																														0.051067	0.034033	0.113767	0.030433
																																														0.047067	0.015233	0.031567	0.060867
																																														0.069433	0.030433	0.155367	0.034033
																																														0.153167	0.034033	0.0499	0.034033
																																														0.1484	0.096267	0.065033	0.030433
																																														0.195067	0.034033	0.099767	0.121767
																																														0.0582	0.258767	0.211633	0.121767
																																														0.061467	0.129167	0.1272	0.062767
																																														0.061467	0.030433	0.105833	0.068067
																																														0.109767	0.048133	0.111533	0.088767
																																														0.140333	0.081967	0.120133	0.043067
																																														0.272267	0.1255	0.157767	0.015233
																																														0.1775	0.0776	0.176367	0.021533
																																														0.130033	0.021533	0.319433	0.054867
																																														0.091333	0.048133	0.219733	0.0761
																																														0.1839	0.030433	0.1699	0.021533
																																														0.0776	0.115933	0.0271	0.0761
																																														0.107633	0.1444	0.031567	0.068067
																																														0.054867	0.097467	0.120133	0.054867
																																														0.043033	0.015233	0.0223	0.0926
																																														0.106533	0.0776	0.084967	0.054867
																																														0.1522	0.0761	0.111533	0.034033
																																														0.115933	0.048133	0.0631	0.0761
																																														0.1227	0.030433	0.084967	0.030433
																																														0.232333	0.048133	0.149667	0.021533
																																														0.152967	0.034033	0.1262	0.068067
																																														0.064567	0.054867	0.0499	0.034033
																																														0.1436	0.068067	0.149667	0.034033
																																														0.1858	0.107633	0.035267	0.064567
																																														0.197867	0.068067	0.111533	0.015233
																																														0.096267	0.034033	0.2057	0.030433
																																														0.034033	0.048133	0.219167	0.064567
																																														0.130033	0.054867	0.155367	0.048133
																																														0.068067	0.0761	0.0631	0.034033
																																														0.170167	0.068067	0.078867	0.045667
																																														0.193733	0.096267	0.056867	0.034033
																																														0.140333	0.140333	0.022833	0.021533
																																														0.1021	0.307833	0.066567	0.048133
																																														0.062767	0.255133	0.133133	0.096267
																																														0.107633	0.1436	0.048433	0.081967
																																														0.185167	0.203067	0.253467	0.062767
																																														0.0926	0.045667	0.114167	0.034033
																																														0.091333	0.015233	0.168533	0.034033
																																														0.091333	0.045667	0.082333	0.015233
																																														0.245433	0.140333	0.172733	0.115933
																																														0.109767	0.064567	0.184067	0.062767
																																														0.091333	0.043033	0.105233	0.015233
																																														0.0761	0.015233	0.148833	0.015233
																																														0.048133	0.021533	0.114167	0.034033
																																														0.213633	0.048133	0.076567	0.015233
																																														0.0926	0.034033	0.112433	0.048133
																																														0.137	0.081967	0.089167	0.096267
																																														0.2002	0.030433	0.105233	0.048133
																																														0.062767	0.043033	0.113	0.034033
																																														0.068067	0.060867	0.0114	0.034033
																																														0.1227	0.015233	0.231133	0.062767
																																														0.328567	0.043033	0.256533	0.064567
																																														0.096267	0.062767	0.2888	0.054867
																																														0.0926	0.043067	0.117533	0.021533
																																														0.185167	0.015233	0.1077	0.043067
																																														0.0776	0.021533	0.130167	0.021533
																																														0.062767	0.034033	0.0731	0.068067
																																														0.0776	0.021533	0.114167	0.015233
																																														0.068067	0.015233	0.0323	0.015233
																																														0.137833	0.0776	0.048433	0.045667
																																														0.0861	0.091333	0.0731	0.060867
																																														0.183267	0.198467	0.221633	0.048133
																																														0.168133	0.2363	0.0731	0.015233
																																														0.048133	0.185167	0.025533	0.034033
																																														0.0761	0.321067	0.047067	0.030433
																																														0.0926	0.240667	0.1077	0.062767
																																														0.068067	0.2601	0.041167	0.060867
																																														0.137	0.170167	0.016133	0.045667
																																														0.121767	0.1436	0.114167	0.022833
																																														0.2601	0.048133	0.1997	0.114167
																																														0.226267	0.034033	0.069433	0.122933
																																														0.140333	0.173533	0.250367	0.0722
																																														0.115933	0.0761	0.194067	0.082333
																																														0.224733	0.064567	0.064567	0.1462
																																														0.068067	0.107633	0.155267	0.2181
																																														0.1907	0.054867	0.096867	0.164633
																																														0.1775	0.163933	0.171233	0.133133
																																														0.2042	0.097467	0.219567	0.1462
																																														0.0861	0.207033	0.250633	0.0323
																																														0.034033	0.1522	0.213267	0.051067
																																														0.0861	0.034033	0.0582	0.0323
																																														0.129167	0.1159	0.047067	0.184067
																																														0.048133	0.313767	0.045667	0.022833
																																														0.129167	0.068067	0.1077	0.022833
																																														0.137	0.081967	0.0831	0.022833
																																														0.1108	0.054867	0.188967	0.094133
																																														0.1108	0.048133	0.155267	0.022833
																																														0.081967	0.266267	0.057067	0.0685
																																														0.1618	0.130933	0.034233	0.051067
																																														0.193733	0.0761	0.163433	0.1164
																																														0.088767	0.204767	0.096867	0.094133
																																														0.034033	0.1722	0.089167	0.122933
																																														0.068067	0.1907	0.016133	0.0685
																																														0.266267	0.1021	0.048433	0.022833
																																														0.215267	0.034033	0.0722	0.045667
																																														0.109767	0.048133	0.1944	0.091333
																																														0.054867	0.034033	0.1453	0.045667
																																														0.034033	0.030433	0.113	0.094133
																																														0.0761	0.060867	0.016133	0.094133
																																														0.1618	0.034033	0.051067	0.182633
																																														0.115933	0.048133	0.1697	0.174633
																																														0.021533	0.130033	0.224867	0.045667
																																														0.064567	0.1618	0.173867	0.1164
																																														0.0861	0.0926	0.016133	0.0685
																																														0.1436	0.045667	0.048433	0.161433
																																														0.1499	0.197867	0.224867	0.022833
																																														0.32	0.1227	0.19	0.0323
																																														0.197867	0.034033	0.025533	0.022833
																																														0.3138	0.068067	0.1586	0.051067
																																														0.0761	0.054867	0.140333	0.051067
																																														0.115933	0.1021	0.265833	0.051067
																																														0.1159	0.054867	0.048133	0.045667
																																														0.107633	0.164633	0.097467	0.022833
																																														0.155233	0.109767	0.197867	0.022833
																																														0.0861	0.054867	0.054867	0.022833
																																														0.0776	0.1436	0.1907	0.045667
																																														0.1108	0.109767	0.034033	0.051067
																																														0.109767	0.064567	0.015233	0.022833
																																														0.016133	0.054867	0.1907	0.0685
																																														0.012033	0.088767	0.0761	0.094133
																																														0.158267	0.197867	0.216333	0.091333
																																														0.096267	0.088767	0.279833	0.137
																																														0.0761	0.207033	0.034033	0.2105
																																														0.194933	0.068067	0.054867	0.094133
																																														0.363067	0.109767	0.1618	0.022833
																																														0.216333	0.062767	0.150667	0.0323
																																														0.249633	0.1159	0.081967	0.022833
																																														0.164633	0.048133	0.048133	0.0323
																																														0.0761	0.064567	0.088767	0.022833
																																														0.109767	0.170167	0.034033	0.051067
																																														0.034033	0.068067	0.0761	0.082333
																																														0.292367	0.1108	0.062767	0.082333
																																														0.109767	0.1618	0.034033	0.0685
																																														0.217933	0.136133	0.015233	0.0323
																																														0.232333	0.062767	0.136133	0.045667
																																														0.054867	0.062767	0.109767	0.051067
																																														0.030433	0.054867	0.232333	0.022833
																																														0.054867	0.034033	0.261867	0.022833
																																														0.118867	0.030433	0.183267	0.130033
																																														0.232333	0.021533	0.107633	0.045667
																																														0.048133	0.021533	0.170167	0.030433
																																														0.130933	0.054867	0.1567	0.107633
																																														0.118867	0.130033	0.194933	0.060867
																																														0.096267	0.230333	0.1108	0.062767
																																														0.045667	0.178167	0.130933	0.060867
																																														0.163933	0.062767	0.034033	0.060867
																																														0.130033	0.1255	0.097467	0.048133
																																														0.106533	0.240667	0.118867	0.015233
																																														0.068067	0.048133	0.129167	0.062767
																																														0.062767	0.043067	0.140333	0.048133
																																														0.152967	0.109767	0.130933	0.155233
																																														0.043067	0.015233	0.216333	0.048133
																																														0.081967	0.0761	0.1567	0.034033
																																														0.1227	0.107633	0.1021	0.062767
																																														0.164633	0.1522	0.170167	0.045667
																																														0.1444	0.215267	0.1567	0.0761
																																														0.170167	0.054867	0.097467	0.043067
																																														0.1522	0.1444	0.064567	0.062767
																																														0.212	0.096267	0.118867	0.170167
																																														0.1108	0.203067	0.043067	0.021533
																																														0.115933	0.021533	0.088767	0.015233
																																														0.215267	0.015233	0.130033	0.048133
																																														0.173533	0.034033	0.068067	0.015233
																																														0.0861	0.015233	0.1567	0.034033
																																														0.068067	0.0761	0.216333	0.034033
																																														0.3434	0.048133	0.1444	0.034033
																																														0.182633	0.0926	0.115933	0.030433
																																														0.062767	0.060867	0.238233	0.107633
																																														0.0776	0.034033	0.183267	0.043067
																																														0.0761	0.034033	0.198467	0.034033
																																														0.1227	0.0926	0.015233	0.0776
																																														0.129167	0.062767	0.054867	0.106533
																																														0.130033	0.280667	0.1444	0.060867
																																														0.0761	0.121767	0.130933	0.060867
																																														0.137833	0.021533	0.107633	0.030433
																																														0.091333	0.081967	0.048133	0.048133
																																														0.1227	0.213633	0.136133	0.015233
																																														0.167433	0.2216	0.198467	0.021533
																																														0.060867	0.091333	0.0861	0.096267
																																														0.060867	0.121767	0.068067	0.034033
																																														0.060867	0.030433	0.088767	0.021533
																																														0.015233	0.062767	0.1964	0.054867
																																														0.0776	0.167433	0.184067	0.021533
																																														0.048133	0.198467	0.127633	0.054867
																																														0.0926	0.121767	0.231133	0.1255
																																														0.0761	0.068067	0.097533	0.034033
																																														0.182633	0.107633	0.121333	0.034033
																																														0.030433	0.0776	0.1997	0.064567
																																														0.185167	0.1589	0.1697	0.0861
																																														0.198467	0.021533	0.061467	0.034033
																																														0.2908	0.043067	0.105233	0.048133
																																														0.383233	0.178167	0.041167	0.030433
																																														0.045667	0.477933	0.148833	0.021533
																																														0.081967	0.319633	0.148833	0.034033
																																														0.060867	0.262733	0.082333	0.048133
																																														0.030433	0.130033	0.096867	0.015233
																																														0.081967	0.109767	0.121333	0.034033
																																														0.034033	0.106533	0.057067	0.107633
																																														0.048133	0.068067	0.155267	0.045667
																																														0.054867	0.062767	0.1462	0.015233
																																														0.091333	0.062767	0.0582	0.064567
																																														0.045667	0.2283	0.022833	0.0761
																																														0.0761	0.173533	0.066567	0.048133
																																														0.121767	0.240667	0.096867	0.034033
																																														0.137833	0.088767	0.1336	0.068067
																																														0.068067	0.088767	0.139333	0.015233
																																														0.185167	0.106533	0.123467	0.021533
																																														0.230333	0.178167	0.112433	0.021533
																																														0.2131	0.240667	0.096867	0.153167
																																														0.062767	0.043067	0.086933	0.122933
																																														0.2697	0.207033	0.016133	0.161433
																																														0.2195	0.048133	0.143033	0.051067
																																														0.216333	0.0761	0.0323	0.138867
																																														0.236767	0.0761	0.057067	0.138867
																																														0.4221	0.015233	0.123467	0.0323
																																														0.460167	0.021533	0.130167	0.051067
																																														0.355	0.167433	0.057067	0.122933
																																														0.185167	0.088767	0.041167	0.184067
																																														0.280667	0.163933	0.064567	0.094133
																																														0.043067	0.107633	0.0114	0.161433
																																														0.1444	0.136133	0.130167	0.022833
																																														0.0926	0.1522	0.114167	0.094133
																																														0.137833	0.062767	0.048433	0.022833
																																														0.178167	0.045667	0.064567	0.022833
																																														0.054867	0.163933	0.061467	0.184067
																																														0.1108	0.088767	0.1021	0.122933
																																														0.025533	0.1021	0.246967	0.137
																																														0.307367	0.0861	0.105233	0.0323
																																														0.194067	0.045667	0.089167	0.091333
																																														0.235333	0.185167	0.130167	0.045667
																																														0.1716	0.373133	0.022833	0.161433
																																														0.0722	0.155233	0.0361	0.021533
																																														0.114733	0.021533	0.041167	0.022833
																																														0.082333	0.1589	0.041167	0.045667
																																														0.022833	0.021533	0.0361	0.051067
																																														0.092033	0.068067	0.025533	0.114167
																																														0.080733	0.0761	0.048433	0.1021
																																														0.080733	0.109767	0.133133	0.096867
																																														0.102733	0.0761	0.076567	0.0722
																																														0.0361	0.216333	0.082333	0.022833
																																														0.103367	0.054867	0.105233	0.0323
																																														0.308433	0.115933	0.0361	0.1164
																																														0.1523	0.185167	0.045667	0.114167
																																														0.0361	0.088767	0.045667	0.138867
																																														0.022833	0.0761	0.092033	0.051067
																																														0.016133	0.1499	0.0582	0.0323
																																														0.105233	0.030433	0.045667	0.022833
																																														0.159833	0.1108	0.379467	0.082333
																																														0.137	0.212	0.2665	0.2105
																																														0.1412	0.140333	0.171233	0.082333
																																														0.127633	0.030433	0.143033	0.064567
																																														0.221633	0.054867	0.064567	0.068067
																																														0.257533	0.150667	0.057067	0.015233
																																														0.121333	0.062767	0.137	0.064567
																																														0.0323	0.136133	0.103367	0.021533
																																														0.0982	0.045667	0.0323	0.034033
																																														0.123467	0.107633	0.0361	0.068067
																																														0.047067	0.034033	0.051067	0.109767
																																														0.2808	0.043067	0.016133	0.015233
																																														0.174267	0.226267	0.041167	0.048133
																																														0.066567	0.269267	0.034233	0.064567
																																														0.384167	0.150667	0.159833	0.034033
																																														0.025533	0.140333	0.0685	0.015233
																																														0.171233	0.1227	0.080733	0.034033
																																														0.022833	0.1021	0.103367	0.096267
																																														0.066567	0.021533	0.069433	0.054867
																																														0.016133	0.054867	0.127633	0.097467
																																														0.051067	0.060867	0.160233	0.1522
																																														0.121333	0.034033	0.0582	0.064567
																																														0.1462	0.081967	0.094133	0.150667
																																														0.137467	0.034033	0.1021	0.021533
																																														0.066567	0.096267	0.047067	0.034033
																																														0.047067	0.048133	0.034233	0.0761
																																														0.066567	0.062767	0.061467	0.0761
																																														0.164633	0.043067	0.121333	0.064567
																																														0.127633	0.048133	0.066567	0.048133
																																														0.051067	0.015233	0.0722	0.068067
																																														0.080733	0.043033	0.0799	0.015233
																																														0.0731	0.088767	0.0582	0.0926
																																														0.089167	0.088767	0.034233	0.060867
																																														0.082333	0.043033	0.061467	0.0761
																																														0.0722	0.064567	0.034233
																																														0.4715		0.057067
																																														0.1164		0.045667
																																														0.091333		0.0114
																																														0.0361		0.022833
																																														0.0582		0.034233
																																														0.092033		0.025533
																																														0.105233		0.025533
																																														0.1662		0.1021
																																														0.188267		0.123467
																																														0.2083		0.1453
																																														0.047067		0.025533
																																														0.047067		0.064567
																																														0.163433		0.064567
																																																0.047067
																																																0.051067
																																																0.0114
																																																0.0831
																																																0.047067
																																																0.0323
																																																0.1697
																																																0.097533
																																																0.1997
																																																0.086933
																																																0.082333
																																																0.025533
																																																0.025533
																																																0.0361
																																																0.0114
																																																0.0582
																																																0.1021
																																																0.025533
																																																0.0361
																																																0.0685
																																																0.0722
																																																0.069433
																																																0.0114
																																																0.047067
																																																0.130167
																																																0.0722
																																																0.089167
																																																0.0731
																																																0.0323
																																																0.025533
																																																0.080733
[truncated: 11 more columns]

## Sheet: Supplemental Figure 2
Supplementary Figure 2b									Supplementary Figure 2c									Supplementary Figure 2e
two-tailed Student’s t test	P value	P value summary	Significantly difference						two-tailed Student’s t test	P value	P value summary	Significantly difference						two-tailed Student’s t test	P value	P value summary	Significantly difference
WT vs mCherry-MBD	0.418923	ns	No						WT vs mCherry-MBD	0.504535	ns	No						WT vs mCherry-MBD	0.93605	ns	No
WT vs mEGFP-MBD	0.462503	ns	No						WT vs mEGFP-MBD	0.728048	ns	No						WT vs mEGFP-MBD	0.185102	ns	No
WT vs Lifeact-mCherry	0.0722158	ns	No						WT vs Lifeact-mCherry	0.202358	ns	No						WT vs Lifeact-mCherry	0.163402	ns	No
WT vs Lifeact-mEGFP	0.678959	ns	No						WT vs Lifeact-mEGFP	0.700512	ns	No						WT vs Lifeact-mEGFP	0.224919	ns	No
1 h	WT (%)	mCherry-MBD (%)	mEGFP-MBD (%)	Lifeact-mCherry (%)	Lifeact-mEGFP (%)					WT (n = 43)	mCherry-MBD (n = 42)	mEGFP-MBD (n = 54)	Lifeact-mCherry (n = 48)	Lifeact-mEGFP (n = 53)					WT (n = 28)	mCherry-MBD (n = 20)	mEGFP-MBD (n = 20)	Lifeact-mCherry (n = 20)	Lifeact-mEGFP (n = 20)
Mean	19.1174	21.1992	20.3363	22.4923	19.7856				Mean	246.099	237.721	250.225	230.555	251.067				Mean	56.5714	56.7	54.75	54.65	54.5
SD	2.07867	3.42414	1.56334	1.21661	1.55789				SD	58.0753	57.138	57.7164	57.2469	66.2598				SD	5.92189	4.68031	3.40085	3.42245	5.5012
1h	WT (%)	mCherry-MBD (%)	mEGFP-MBD (%)	Lifeact-mCherry (%)	Lifeact-mEGFP (%)				WT	mCherry-MBD	mEGFP-MBD	Lifeact-mcherry	Lifeact-mEGFP
test1	21.5176	21.6547	18.9305	21.104	18.2755				352.918	247.224	249.136	105.566	300.058					WT	mCherry-MBD	eGFP-MBD	Lifeact-mcherry	Lifeact-eGFP
test2	17.9018	24.3728	22.0199	23.3728	21.3873				218.082	271.898	307.296	228.352	257.998					50	63	57	52	62
test3	17.9328	17.5701	20.0584	23	19.6941				148.532	238.282	319.662	205.461	242.859					53	44	54	54	56
									215.376	186.962	270.126	266.068	344.66					56	57	52	61	62
									261.032	275.786	323.934	221.802	132.712					60	64	55	61	54
									215.674	274.45	294.212	258.27	175.282					56	60	52	55	61
two-tailed Student’s t test	P value	P value summary	Significantly difference						223.292	147.838	296.774	284.438	236.39					56	54	55	55	63
WT vs mCherry-MBD	0.818821	ns	No						279.682	166.29	259.538	179.174	89.478					40	55	50	52	60
WT vs mEGFP-MBD	0.939023	ns	No						255.9	188.716	231.22	250.099	300.698					62	58	51	53	56
WT vs Lifeact-mCherry	0.187691	ns	No						306.476	106.988	318.764	196.891	169.538					63	56	59	55	51
WT vs Lifeact-mEGFP	0.988063	ns	No						236.148	301.248	146.84	342.01	207.826					62	54	46	54	59
									268.24	280.562	267.747	228.3	212.264					63	59	60	55	50
2 h	WT (%)	mCherry-MBD (%)	mEGFP-MBD (%)	Lifeact-mCherry (%)	Lifeact-mEGFP (%)				350.114	131.82	215.278	188.8	330.086					60	55	56	59	47
Mean	47.7913	49.4319	48.2271	54.7589	47.7164				250.052	163.77	299.066	220.642	231.832					63	53	56	49	45
SD	6.82059	9.40625	6.28202	3.36203	4.45675				277.716	246.844	297.338	126.398	307.106					55	51	54	54	51
									327.712	265.506	227.91	354.55	277.44					60	53	57	52	54
2h	WT (%)	mCherry-MBD (%)	mEGFP-MBD (%)	Lifeact-mCherry (%)	Lifeact-mEGFP (%)				119.17	245.092	251.996	300.436	283.046					61	57	58	50	54
test1	45.1888	48.3173	50.8685	51.0404	45.1309				149.496	114.172	132.49	292.337	290.812					63	60	56	60	47
test2	55.53	59.3458	52.7572	55.6522	45.1557				208.35	305.352	298.572	232.656	216.74					61	63	54	56	48
test3	42.6551	40.6326	41.0557	57.584	52.8626				380.44	268.496	204.022	242.948	268.394					64	60	59	51	54
									299.292	245.73	221.83	165.788	161.554					62	58	54	55	56
									248.504	219.524	265.378	302.464	340.01					55
									317.702	246.866	241.639	311.996	191.974					49
two-tailed Student’s t test	P value	P value summary	Significantly difference						193.168	244.16	273.81	368.964	344.871					50
WT vs mCherry-MBD	0.948093	ns	No						243.522	343.758	272.874	255.312	176.465					54
WT vs mEGFP-MBD	0.560586	ns	No						205.704	332.104	271.356	251.784	282.29					50
WT vs Lifeact-mCherry	0.0984129	ns	No						194.372	218.602	239.604	124.78	188.979					51
WT vs Lifeact-mEGFP	0.958798	ns	No						303.838	259.524	185.674	155.752	297.512					50
									133.25	225.904	261.384	202.006	302.838					55
3 h	WT (%)	mCherry-MBD (%)	mEGFP-MBD (%)	Lifeact-mCherry (%)	Lifeact-mEGFP (%)				259.25	228.72	313.178	202.09	249.022
Mean	62.1643	61.8158	64.8854	70.3857	61.9443				229.252	248.502	320.664	249.034	262.048
SD	6.54342	5.75389	3.53067	1.10059	2.28798				195.772	193.088	232.86	221.82	253.31
									236.636	223.688	276.248	217.038	332.92
3h	WT (%)	mCherry-MBD (%)	mEGFP-MBD (%)	Lifeact-mCherry (%)	Lifeact-mEGFP (%)				299.126	234.862	222.444	254.872	271.41
test1	61.0887	65.6383	68.7359	69.1667	59.5104				296.839	296.276	281.61	242.46	127.55
test2	69.1789	64.6107	64.1204	70.6844	62.2714				221.522	223.014	286.22	193.186	260.604
test3	56.2253	55.1983	61.8	71.3062	64.0511				197.966	318.398	145.304	206.88	352.658
									221.698	328.578	244.288	199.672	275.984
									272.944	212.238	132.506	206.427	324.814
									286.222	205.282	258.16	234.963	241.986
									203.176	201.156	329.556	217.44	193.166
									216.056	307.026	233.67	132.756	306.153
									262.06		305.658	306.206	296.976
											274.961	228.97	222.096
											265.686	242.208	251.294
											264.454	171.536	214.488
											128.396	220.148	140.988
											197.95	254.908	327.749
											315.67		206.876
											333.688		277.766
											261.668		116.798
											164.791		281.599
											159.564		356.58
											117.472

## Sheet: Supplemental Figure 3
Supplementary Figure 3b								Supplementary Figure 3c							Supplementary Figure 3e								Supplementary Figure 3f								Supplementary Figure 3g								Supplementary Figure 3h							Supplementary Figure 3j
two-tailed Student’s t test	P value	P value summary	Significantly difference					two-tailed Student’s t test	P value	P value summary	Significantly difference				two-tailed Student’s t test	P value	P value summary	Significantly difference					two-tailed Student’s t test	P value	P value summary	Significantly difference					two-tailed Student’s t test	P value	P value summary	Significantly difference					two-tailed Student’s t test	P value	P value summary	Significantly difference				two-tailed Student’s t test	P value	P value summary	Significantly difference
DMSO vs 1 μM Oryzalin	0.00150622	**	Yes					DMSO vs 1 μM Oryzalin	0.0604451	ns	No				DMSO vs 25 μM BTB-1	0.00235953	**	Yes					DMSO vs 25 μM BTB-1	0.717294	ns	No					DMSO vs 1 μM Oryzalin	0.799988	ns	No					DMSO vs 25 μM BTB-1	0.0839822	ns	No				DMSO vs Oryzalin	0.274776	ns	No
DMSO vs 1.5 μM Oryzalin	0.0236141	*	Yes					DMSO vs 1.5 μM Oryzalin	0.116418	ns	No				DMSO vs 35 μM BTB-1	0.001741	**	Yes					DMSO vs 35 μM BTB-1	0.644922	ns	No					DMSO vs 1.5 μM Oryzalin	0.72723	ns	No					DMSO vs 35 μM BTB-1	0.697884	ns	No				DMSO vs BTB-1	0.58774	ns	No
DMSO vs 2.5 μM Oryzalin	0.00116826	**	Yes					DMSO vs 2.5 μM Oryzalin	0.231633	ns	No				DMSO vs 45 μM BTB-1	0.0352336	*	Yes					DMSO vs 45 μM BTB-1	0.587903	ns	No					DMSO vs 2.5 μM Oryzalin	0.953393	ns	No					DMSO vs 45 μM BTB-1	0.488267	ns	No
																																															DMSO (n = 15)	Oryzalin (n = 14)	BTB-1 (n = 16)
1 h	DMSO (%)	1 μM Oryzalin (%)	1.5 μM Oryzalin (%)	2.5 μM Oryzalin (%)					DMSO (n = 100)	1 μM Oryzalin1 (n = 100)	1.5 μM Oryzalin (n = 100)	2.5 μM Oryzalin (n = 100)			1 h	DMSO (%)	25 μM BTB-1 (%)	35 μM BTB-1 (%)	45 μM BTB-1 (%)					DMSO (n = 51)	25 μM BTB-1 (n = 76)	35 μM BTB-1 (n = 92)	45 μM BTB-1 (n = 87)					DMSO (n = 33)	1 μM Oryzalin (n = 30)	1.5 μM Oryzalin (n = 30)	2.5 μM Oryzalin (n = 30)					DMSO (n = 30)	25 μM BTB-1 (n = 28)	35 μM BTB-1 (n = 30)	45 μM BTB-1 (n = 30)			Mean	4516.19	4245.96	4360.31
Mean	21.0712	42.4507	54.8024	47.1326				Mean	221.292	208.037	210.223	212.752			Mean	16.9332	21.8107	30.5965	19.624				Mean	279.081	282.344	275.621	283.595				Mean	1.27376	1.24206	1.31205	1.26684				Mean	1.1688	1.33133	1.1387	1.22189			SD	639.236	666.1	910.29
SD	1.45726	4.56169	9.56266	5.26216				SD	59.7541	36.6788	36.7176	38.6154			SD	1.16296	0.403057	2.95963	0.930983				SD	39.063	62.2255	44.8808	58.3508				SD	0.403879	0.576992	0.463289	0.528254				SD	0.262072	0.415627	0.331507	0.324247
1 h	DMSO (%)	1 μM Oryzalin (%)	1.5 μM Oryzalin (%)	2.5 μM Oryzalin (%)											1h	DMSO (%)	25 μM BTB-1 (%)	35 μM BTB-1 (%)	45 μM BTB-1 (%)				DMSO	25 μM	35 μM	45 μM					DMSO (μm/s)	1 μM Oryzalin (μm/s)	1.5 μM Oryzalin (μm/s)	2.5 μM Oryzalin (μm/s)					DMSO (μm/s)	25 μM BTB-1 (μm/s)	35 μM BTB-1 (μm/s)	45 μM BTB-1 (μm/s)				DMSO	Oryzalin	BTB-1
test1	21.9459	47.6923	45.1539	41.0862				DMSO	1.0 μM	1.5 μM	2.5 μM				test1	16.1692	21.7848	33.8522	19.3502				297.831	232.754	254.93	234.09					0.896	1.205	1.20867	1.561					1.24667	1.254	1.12	1.17533				4714.45	5039.89	4946.57
test2	19.389	40.281	64.2769	50.6765				256.752	230.014	245.376	162.298				test2	18.2716	22.2261	28.0689	20.6612				260.222	384.134	249.736	264.982					0.7895	1.14267	0.5435	2.284					1.22	0.73125	0.927667	1.01467				4405.56	3378.6	4255.09
test3	21.8787	39.3789	54.9763	49.635				305.52	235.912	220.438	214.934				test3	16.3588	21.4212	29.8685	18.8606				250.434	354.888	331.624	324.934					1.22067	1.48167	1.784	1.54533					1.90767	1.19667	0.81475	1.32933				3568.93	4857.07	5679.35
								140	203.214	167.3	218.454												250.296	371.44	348.438	347.516					1.20825	2.14	1.47383	2.21					1.16433	0.66225	1.44633	0.934				4477.64	3791.42	3639.31
								221.562	137.588	198.104	209.842												223.512	305.97	336.494	380.644					1.59175	2.18633	0.94875	2.22033					1.30633	0.883	1.01733	1.296				3885.51	3831.12	6315.62
								239.06	189.414	204.41	264.124				two-tailed Student’s t test	P value	P value summary	Significantly difference					238.302	148.404	311.09	89.26					2.627	1.40233	0.467667	0.777667					0.99225	1.383	0.96825	1.09867				4243.46	4048.33	2535.89
two-tailed Student’s t test	P value	P value summary	Significantly difference					89.902	264.088	182.004	277.812				DMSO vs 25 μM BTB-1	0.000161431	***	Yes					267.91	372.126	278.942	329.872					1.52633	1.71033	1.56	0.783					1.12333	1.46529	0.8195	0.692				4053.32	4562.31	4518.72
DMSO vs 1 μM Oryzalin	0.0148684	*	Yes					233.354	206.55	208.53	165.7				DMSO vs 35 μM BTB-1	<0.001	***	Yes					266.832	361.82	287.006	363.36					1.04325	1.413	1.299	0.711667					1.149	1.30733	0.77	1.12967				5206.42	4177.86	4213.16
DMSO vs 1.5 μM Oryzalin	0.0120526	*	Yes					256.132	223.59	210.896	235.218				DMSO vs 45 μM BTB-1	0.00298335	**	Yes					279.892	275.034	253.146	270.196					2.004	0.7515	0.934	0.825333					1.028	1.68033	1.59867	1.079				5267.32	4033.7	4371.52
DMSO vs 2.5 μM Oryzalin	0.034619	*	Yes					224.818	192.934	236.262	218.522												305.414	274.844	217.446	216.24					0.801	0.592	0.961333	0.6665					0.964667	0.8115	1.35967	2.00233				5008.08	4423.64	5258.45
								180.896	244.036	240.212	215.696				2 h	DMSO (%)	25 μM BTB-1 (%)	35 μM BTB-1 (%)	45 μM BTB-1 (%)				350.898	292.98	253.012	315.848					0.726	1.341	1.827	2.39233					1.5855	1.5755	1.1875	1.153				4968.41	3760.75	4033.11
2 h	DMSO (%)	1 μM Oryzalin (%)	1.5 μM Oryzalin (%)	2.5 μM Oryzalin (%)				118.198	222.158	242.408	141.054				Mean	42.2842	69.8443	69.6547	54.9627				300.402	242.606	181.134	282.675					1.04267	0.903333	1.1378	0.844333					1.18233	1.13533	1.27633	1.702				5033.92	3549.68	3717.67
Mean	49.0407	65.0264	73.7804	67.297				114.266	227.726	263.686	229.412				SD	2.29867	2.5968	1.97387	2.51541				362.468	301.69	297.736	299.066					1.326	0.881667	0.65625	1.07233					1.18367	2.02125	1.055	1.155				3107.9	4108.03	3709.78
SD	4.92901	4.61938	8.50007	8.75653				152.336	217.232	202.94	201.206												345.938	352.47	288.392	267.532					1.34667	0.769667	2.24967	1.1772					1.08233	2.1134	1.31467	1.52933				4743.52	5881.05	4847.99
								190.266	219.712	200.444	216.84				2 h	DMSO (%)	25 μM BTB-1 (%)	35 μM BTB-1 (%)	45 μM BTB-1 (%)				233.949	415.2	288.08	198.396					1.20325	1.605	2.18367	1.36425					0.933	1.8862	1.5	0.797333				5058.33		4117.04
2 h	DMSO (%)	1 μM Oryzalin (%)	1.5 μM Oryzalin (%)	2.5 μM Oryzalin (%)				274.522	290.728	192.59	273.314				test1	44.8488	72.6251	67.3993	56.6446				275.816	312.738	233.978	330.504					1.67333	1.27433	1.386	1.21733					1.57725	1.0634	1.041	1.22867						3605.75
test1	43.4466	59.9004	64.5756	57.7114				52.322	195.988	142.92	219.966				test2	41.5941	67.4823	70.498	52.071				286.15	301.652	166.938	322.46					1.522	0.652667	1.48333	1.477					0.949333	1.7526	0.801667	0.845333
test2	52.746	66.3121	81.3333	69.3034				155.506	130.56	202.454	191.724				test3	40.4096	69.4256	71.0669	56.1726				297.84	362.096	288.078	337.786					1.746	1.12167	1.53767	0.769667					0.88475	1.13525	1.63075	0.964667
test3	50.9294	68.8667	75.4321	74.8762				257.966	169.636	270.606	250.268												375.368	264.672	219.336	240.316					0.968667	0.992	1.22933	0.924667					0.890667	1.252	0.899	1.22
								217.566	204.264	241.936	203.062												205.218	217.57	301.5	327.912					0.832333	1.22433	0.968667	0.721					1.014	1.32833	2.29	1.29333
								178.132	248.02	265.1	163.652				two-tailed Student’s t test	P value	P value summary	Significantly difference					308.96	331.27	212.246	234.69					1.44433	1.655	0.985667	0.854					1.457	2.079	1.09867	1.003
								275.912	168.662	135.48	238.864				DMSO vs 25 μM BTB-1	0.00219538	**	Yes					338.964	222.886	166.492	320.12					1.638	1.76267	1.442	0.78575					0.82475	1.83367	0.923667	0.845333
two-tailed Student’s t test	P value	P value summary	Significantly difference					240.54	224.054	226.376	231.098				DMSO vs 35 μM BTB-1	0.0145888	*	Yes					303.354	209.672	307.816	376.386					1.67833	2.867	2.2195	1.872					0.822	1.37667	1.2955	1.46633
DMSO vs 1 μM Oryzalin	0.0715871	ns	No					286.586	211.388	223.296	178.392				DMSO vs 45 μM BTB-1	0.00708955	**	Yes					317.892	401.731	340.553	255.374					0.974333	2.089	1.04267	1.06175					0.850667	1.175	0.805667	0.867
DMSO vs 1.5 μM Oryzalin	0.0599107	ns	No					270.602	238.544	190.538	254.41												240.98	316.572	293.28	163.262					0.959333	0.517	0.848667	1.28533					1.253	1.30233	1.22	1.373
DMSO vs 2.5 μM Oryzalin	0.169666	ns	No					243.684	180.098	220.59	237.308				3 h	DMSO (%)	25 μM BTB-1 (%)	35 μM BTB-1 (%)	45 μM BTB-1 (%)				231.16	260.264	249.046	196.9					1.2	0.483	1.60433	0.674667					1.19433	0.884333	1.028	2.03733
								125.812	216.546	249.876	233.28				Mean	59.4031	80.8586	80.9415	74.0645				311.983	203.634	198.3	216.38					1.11575	0.553333	0.9355	1.3595					1.1432	1.281	0.699	1.11633
3 h	DMSO (%)	1 μM Oryzalin (%)	1.5 μM Oryzalin (%)	2.5 μM Oryzalin (%)				110.766	198.47	218.144	138.848				SD	4.63577	2.59155	0.389189	1.87516				314.662	300.704	281.872	274.767					1.131	0.674667	1.404	1.859					1.62233	0.70725	1.22867	1.31167
Mean	73.2315	79.3671	81.2463	79.2294				294.018	177.836	217.782	194.772												335.752	267.368	290.34	292.515					1.40467	1.056	1.70767	1.435					1.12		0.896333	1.43967
SD	3.26541	2.8954	4.21869	5.28218				232.406	137.49	191.79	214.956				3 h	DMSO (%)	25 μM BTB-1 (%)	35 μM BTB-1 (%)	45 μM BTB-1 (%)				277.464	404.298	245.5	342.854					1.00867	0.813667	1.33133	1.27337					1.3915		1.12733	1.55733
								245.938	221.93	199.048	228.836				test1	64.3648	82.7366	80.5321	74.783				264.12	258.144	298.68	389.1					1.507
3 h	DMSO (%)	1 μM Oryzalin (%)	1.5 μM Oryzalin (%)	2.5 μM Oryzalin (%)				298.244	217.232	215.89	132.234				test2	55.1825	77.902	81.3067	71.9364				243.728	362.778	395.292	333.162					0.942667
test1	76.5403	82.598	76.375	73.1586				147.64	146.868	199.194	141.432				test3	58.6619	81.9373	80.9856	75.4742				272.356	204.836	321.336	259.246					0.935333
test2	70.0113	77.0073	83.681	81.7544				274.254	166.648	217.216	175.202												286.802	314.81	331.494	318.152
test3	73.1429	78.4959	83.683	82.7751				200.776	162.798	237.43	264.706												248.99	209.808	237.823	286.358
								268.156	175.008	225.206	291.894												299.966	160.072	291.816	177.346
								269.744	229.55	268.992	216.854												242.788	338.922	262.85	343.236
								266.38	189.73	234.11	180.102												279.548	255.957	319.554	189.846
								167.196	204.55	144.072	237.93												250.544	205.068	246.074	264.24
								219.512	219.178	244.624	230.494												265.46	308.81	283.96	224.826
								287.036	168.12	218.236	207.816												258.836	264.004	242.036	370.336
								260.854	239.59	128.586	280.04												201.266	374.333	322.074	268.424
								218.876	121.186	225.448	181.376												247.642	352.356	255.322	298.122
								140.398	212.12	150.892	197.052												279.018	293.334	209.815	295.33
								179.988	214.616	223.068	186.618												242.426	356.498	297.512	334.997
								232.176	206.638	205.338	235.394												292.41	218.061	274.498	303.958
								259.524	189.246	187.306	151.4												316.63	291.216	312.658	265.402
								313.566	209.484	180.022	244.228												293.366	273.828	230.742	253.77
								194.33	244.134	179.304	230.788												242.228	241.032	212.284	251.83
								288.57	167.492	234.472	213.364												295.756	234.004	276.62	363.5
								245.516	210.806	204.704	264.772												253.38	118.858	308.522	232.388
								174.966	226.176	196.222	215.178													314.32	279.886	164.872
								288.748	187.734	230.064	161.136													214.732	231.416	273.472
								255.996	239.39	209.95	179.908													239.23	276.894	218.576
								272.314	187.76	165.954	293.202													305.398	252.272	320.47
								280.186	237.632	258.766	211.214													281.912	293.59	265.159
								217.13	187.026	160.5	189.762													298.37	231.648	355.45
								247.228	242.818	117.66	227.98													209.88	230.875	398.79
								144.792	223.284	121.25	276.89													220.408	232.64	299.652
								126.114	212.83	223.8	177.634													284.888	308.73	201.468
								286.168	228.094	236	231.832													349.138	262.09	224.614
								331.95	218.006	182.792	192.594													232.1	323.49	254.61
								151.004	152.026	139.37	217.306													356.734	218.888	245.73
								163.696	172.708	236.992	238.45													272.948	282.68	309.852
								188.32	247.316	256.924	229.66													257.542	318.322	314.836
								107.99	232.378	207.914	238.212													227.058	321.166	362.333
								182.308	191.108	188.324	149.556													278.78	207.884	247.768
								188.246	196.468	236.984	260.566													235.14	328.784	218.412
								197.412	199.552	172.062	219.672													282.07	277.404	277.912
								164.914	265.566	209.232	143.638													232.512	281.672	357.842
								260.172	181.77	250.746	146.996													273.632	291.216	317.438
								230.522	249.87	221.404	230.282													298.57	292.722	255.367
								253.892	159.862	199.18	188.994													347.552	306.328	299.358
								291.486	266.264	234.72	172.482													241.922	240.67	254.816
								212.696	173.988	271.058	232.28													259.008	303.426	321.098
								146.448	251.466	272.626	219.506													244.104	330.772	262.714
								291.682	95.492	219.65	148.3														314.268	337.308
								250.418	271.466	221.588	164.964														220.614	306.802
								199.494	246.792	203.094	238.218														312.106	248.894
								284.076	226.45	213.258	189.05														312.51	313.121
								263.44	239.004	209.148	284.45														259.57	202.378
								95.95	198.978	136.318	233.33														291.809	304.274
								142.416	214.318	221.902	181.22														213.004	338.925
								256.062	243.458	199.136	213.166														186.944	290.031
								200.472	148.81	187.074	135.156														305.156	288.704
								224.414	173.196	225.72	232.118														291.014	340.317
								279.422	196.734	177.71	180.692														370.992	238.976
								276.262	174.896	224.4	250.624														271.4
								298.538	220.534	167.682	253.282														276.172
								263.42	177.26	142.746	216.958														321.994
								290.762	205.336	270.518	182.05														300.616
								179.31	210.148	200.91	221.894														280.094
								298.22	273.444	219.686	217.994
								235.598	219.59	286.576	156.332
								230.88	168.27	258.296	201.252
								285.576	259.792	220.248	257.584
								228.69	188.856	256.782	255.79
								200.332	277.446	239.198	243.306
								171.854	233.584	201.52	242.036
								179.882	234.49	220.334	216.604
								219.294	250.9	162.682	226.298

## Sheet: Supplemental Figure 4
Supplementary Figure 4c							Supplementary Figure 4d						Supplementary Figure 4e
two-tailed Student’s t test	P value	P value summary	Significantly difference				Relative frequency (%)	DMSO	Nocodazole				two-tailed Student’s t test	P value	P value summary	Significantly difference
DMSO Forward vs Nocodazole Forward	<0.0001	***	Yes				10-19	0	0.191205				DMSO vs Oryzalin	0.0731706	ns	No
DMSO Backward vs Nocodazole Backward	0.00138309	**	Yes				20-29	1.57895	1.52964				DMSO vs Nocodazole	0.323798	ns	No
							30-39	24.7368	3.05927
	DMSO Forward （n = 470 from 10 cells）	Nocodazole Forward （n = 497 from 10 cells）	DMSO Backward （n = 157 from 10 cells）	Nocodazole Backward （n = 152 from 10 cells）			40-49	36.8421	8.60421					DMSO (n = 50)	Oryzalin (n = 49)	Nocodazole (n = 50)
Mean	0.113641	0.146271	-0.076717	-0.100308			50-59	22.2807	10.5162				Mean	1.27664	1.52304	1.39463
SD	0.0738106	0.107043	0.0519318	0.074083			60-69	8.77193	14.3403				SD	0.584809	0.759091	0.604814
							70-79	5.61404	12.8107
							80-89	0.175439	9.36903				DMSO	Oryzalin	Nocodazole
DMSO Forward	Nocodazole Forward	DMSO Backward	Nocodazole Backward				90-99	0	5.92734				1.88933	1.689	2.06067
0.3201	0.114933	-0.145367	-0.0689667				100-109	0	7.83939				0.888667	0.4188	1.515
0.1673	0.189567	-0.0325	-0.2069				110-119	0	6.69216				1.932	2.59267	0.736667
0.134	0.302367	-0.102767	-0.117233				120-129	0	5.35373				0.531	1.491	0.714
0.134	0.1238	-0.0514	-0.0514				130-139	0	10.1338				0.855	3.466	0.9395
0.276733	0.165767	-0.065	-0.2476				140-149	0	0.956023				1.49533	0.874	0.832
0.065	0.1238	-0.0514	-0.0459667				150-159	0	0.764818				1.08067	1.756	2.0385
0.134	0.167367	-0.0947667	-0.0948				160-169	0	0.191205				1.08067	1.722	1.3195
0.13	0.277767	-0.0726667	-0.0325				170-179	0	0.573614				1.92571	0.7556	1.09233
0.13	0.0650333	-0.134	-0.023				180-189	0	1.14723				1.82467	0.735333	0.9525
0.1795	0.175067	-0.0325	-0.162567										1.333	1.87267	0.5444
0.1977	0.139833	-0.065	-0.0727										0.722	0.645333	1.97
0.165733	0.0514	-0.13	-0.0948										2.38114	1.65667	1.45533
0.236633	0.0325	-0.0459667	-0.0514										0.4704	0.8615	0.806
0.331467	0.023	-0.0726667	-0.231033										1.7185	1.25933	2.466
0.0325	0.0514	-0.2796	-0.208167										0.7088	1.388	0.755333
0.0229667	0.162567	-0.0459667	-0.114933										0.976	0.808	0.6125
0.0828667	0.234433	-0.0726667	-0.134033										3.41867	2.55667	1.329
0.363367	0.0689667	-0.1625	-0.162567										1.721	1.95733	1.7352
0.102767	0.1028	-0.0459667	-0.1454										1.721	2.9105	1.84067
0.2119	0.0459667	-0.0689333	-0.0325										1.934	0.832	0.7745
0.123767	0.0325	-0.0514	-0.0514										1.677	0.4945	0.893333
0.147167	0.0325	-0.1795	-0.162567										1.9645	0.6135	0.847429
0.13	0.0829	-0.0726667	-0.0919667										0.7912	1.914	2.0632
0.1795	0.0459667	-0.0828667	-0.0459667										0.855	0.970667	2.0632
0.344733	0.0459667	-0.0325	-0.1238										2.47	1.634	1.502
0.414333	0.0514	-0.0726667	-0.0948										1.6545	1.3555	1.82
0.239933	0.2264	-0.0947667	-0.2476										1.59467	1.778	1.652
0.1172	0.134033	-0.0975	-0.0459667										1.60733	0.6976	0.70825
0.0459667	0.2264	-0.0514	-0.0325										0.9644	0.6428	1.218
0.0726667	0.216867	-0.0325	-0.0325										0.737667	1.173	1.484
0.0689333	0.1472	-0.0325	-0.0829										1.118	2.51333	0.584571
0.1398	0.2181	-0.0828667	-0.0689667										1.049	1.15467	1.2748
0.1172	0.185333	-0.1398	-0.023										1.236	2.52	2.046
0.0726667	0.0459667	-0.0514	-0.0948										0.658	3.0885	1.40267
0.206833	0.2181	-0.1398	-0.2476										1.056	1.3755	2.44
0.1398	0.0325	-0.0514	-0.0459667										1.00533	1.50533	3.157
0.0947667	0.023	-0.145367	-0.0325										0.8945	2.594	1.02067
0.2081	0.0948	-0.0689333	-0.0325										1.427	0.6955	1.773
0.0919333	0.023	-0.0726667	-0.0727										0.787556	1.43	2.744
0.1172	0.396833	-0.102767	-0.0514										1.36933	1.17333	1.3275
0.2796	0.114933	-0.102767	-0.0325										0.8828	1.17333	1.96067
0.1673	0.117233	-0.0726667	-0.1472										1.0915	0.998667	0.994
0.196367	0.0689667	-0.0726667	-0.165767										1.346	2.154	0.994
0.1853	0.0727	-0.0919333	-0.1028										0.9265	1.412	1.417
0.3126	0.139833	-0.0828667	-0.0325										0.6165	2.938	1.4916
0.196367	0.0948	-0.0514	-0.023										0.4128	2.02333	0.788
0.0514	0.0975333	-0.0514	-0.0514										0.7692	0.798	1.4755
0.1673	0.0325	-0.0325	-0.0514										1.192	1.55933	0.7468
0.239933	0.114933	-0.065	-0.0829										1.07		1.3525
0.0726667	0.189567	-0.0828667	-0.179533
0.0947667	0.189567	-0.154167	-0.175067
0.1625	0.322667	-0.0229667	-0.0325
0.0726667	0.374233	-0.065	-0.0459667
0.154167	0.2299	-0.0514	-0.0829
0.331467	0.0689667	-0.1172	-0.0727
0.147167	0.0650333	-0.0919333	-0.023
0.1149	0.0514	-0.0828667	-0.175067
0.0828667	0.208167	-0.0947667	-0.0514
0.0325	0.0689667	-0.206833	-0.0459667
0.0726667	0.0689667	-0.0726667	-0.160933
0.0514	0.162567	-0.1853	-0.0727
0.280533	0.0948	-0.0229667	-0.134033
0.0726667	0.0514	-0.0947667	-0.0514
0.247533	0.1472	-0.0947667	-0.0459667
0.2119	0.0727	-0.0947667	-0.162567
0.2168	0.0829	-0.0514	-0.023
0.0325	0.0514	-0.0325	-0.0459667
0.262033	0.1238	-0.147167	-0.0514
0.0919333	0.0514	-0.0325	-0.0514
0.0514	0.0650333	-0.065	-0.117233
0.1853	0.1028	-0.0325	-0.0325
0.1398	0.023	-0.102767	-0.0727
0.0459667	0.288033	-0.0229667	-0.114933
0.0689333	0.350167	-0.0229667	-0.0689667
0.1172	0.299733	-0.0325	-0.0514
0.247533	0.0514	-0.0975	-0.4239
0.1172	0.0948	-0.0514	-0.208167
0.175033	0.0919667	-0.0514	-0.185333
0.0689333	0.0689667	-0.0325	-0.114933
0.154167	0.0727	-0.2081	-0.0919667
0.218033	0.185333	-0.0919333	-0.0727
0.0919333	0.379133	-0.0947667	-0.0514
0.0514	0.117233	-0.0229667	-0.0689667
0.1149	0.0727	-0.322567	-0.0948
0.0514	0.0514	-0.1149	-0.0514
0.175033	0.0948	-0.0325	-0.0514
0.189533	0.0514	-0.0514	-0.114933
0.0726667	0.0514	-0.0514	-0.0459667
0.0919333	0.167367	-0.0325	-0.137933
0.1625	0.0325	-0.065	-0.0689667
0.1853	0.117233	-0.0514	-0.0919667
0.1673	0.139833	-0.0514	-0.023
0.1398	0.0919667	-0.0325	-0.0514
0.1853	0.185333	-0.0229667	-0.0514
0.0514	0.2069	-0.0325	-0.0325
0.229833	0.1839	-0.065	-0.0829
0.0459667	0.137933	-0.0325	-0.0727
0.1398	0.211933	-0.0325	-0.134033
0.0514	0.139833	-0.1149	-0.236667
0.205567	0.2181	-0.0514	-0.0459667
0.175033	0.1028	-0.0229667	-0.0459667
0.154167	0.0514	-0.0325	-0.023
0.2777	0.1542	-0.0514	-0.1028
0.1853	0.0829	-0.0325	-0.0689667
0.1853	0.0514	-0.065	-0.0829
0.065	0.114933	-0.145367	-0.0727
0.0689333	0.117233	-0.0514	-0.023
0.1149	0.0459667	-0.1625	-0.185333
0.0459667	0.0727	-0.0325	-0.1028
0.065	0.023	-0.0514	-0.0948
0.102767	0.0514	-0.0325	-0.0459667
0.0229667	0.117233	-0.0325	-0.0727
0.0514	0.0325	-0.1149	-0.2056
0.226333	0.0948	-0.0325	-0.0459667
0.145367	0.023	-0.134	-0.2181
0.218033	0.0514	-0.0514	-0.165767
0.1172	0.0829	-0.0514	-0.279667
0.145367	0.023	-0.0325	-0.1028
0.0689333	0.1028	-0.154167	-0.0325
0.196367	0.0459667	-0.0514	-0.117233
0.0459667	0.0727	-0.0325	-0.0919667
0.0726667	0.0325	-0.0947667	-0.117233
0.102767	0.0514	-0.0325	-0.0459667
0.065	0.0689667	-0.0229667	-0.302367
0.2119	0.134033	-0.0689333	-0.117233
0.205567	0.392833	-0.0514	-0.2299
0.134	0.436167	-0.1398	-0.298867
0.0459667	0.1472	-0.1149	-0.0514
0.0975	0.248667	-0.0229667	-0.114933
0.0459667	0.312667	-0.230967	-0.0325
0.0459667	0.197767	-0.0459667	-0.179533
0.0726667	0.0514	-0.1398	-0.244367
0.0975	0.257033	-0.0726667	-0.2601
0.123767	0.422633	-0.0726667	-0.0514
0.0975	0.341733	-0.1172	-0.0514
0.2275	0.1028	-0.0459667	-0.211933
0.268033	0.0459667	-0.065	-0.334733
0.165733	0.195067	-0.0325	-0.0459667
0.0514	0.211933	-0.0726667	-0.0459667
0.102767	0.0325	-0.0514	-0.023
0.123767	0.1472	-0.0726667	-0.0727
0.0828667	0.0514	-0.154167	-0.0325
0.269	0.0459667	-0.0947667	-0.139833
0.218033	0.165767	-0.0325	-0.0514
0.0514	0.0829	-0.1149	-0.0459667
0.0514	0.309267	-0.0325	-0.137933
0.0828667	0.0727	-0.0325	-0.0325
0.1625	0.1028	-0.0325	-0.0829
0.0726667	0.114933	-0.0514	-0.0829
0.1625	0.0829	-0.0975	-0.0650333
0.134	0.114933	-0.0325	-0.0829
0.0325	0.0514	-0.0229667	-0.0650333
0.0514	0.0650333	-0.0229667
0.0325	0.236667	-0.0514
0.0828667	0.185333	-0.0514
0.0828667	0.0919667	-0.123767
0.3092	0.0727	-0.226333
0.102767	0.0514
0.0975	0.248667
0.065	0.0829
0.13	0.130033
0.0325	0.326733
0.13	0.309267
0.13	0.179533
0.0325	0.130033
0.0325	0.3591
0.065	0.0325
0.065	0.0829
0.065	0.179533
0.0828667	0.130033
0.0325	0.134033
0.165733	0.1028
0.102767	0.179533
0.175033	0.211933
0.1149	0.1472
0.0689333	0.134033
0.1172	0.1472
0.0514	0.0727
0.0689333	0.130033
0.0947667	0.257033
0.0459667	0.329133
0.276733	0.1028
0.0514	0.1028
0.0459667	0.0689667
0.183867	0.0514
0.1172	0.0829
0.1853	0.2299
0.0919333	0.3826
0.1149	0.0829
0.160867	0.0650333
0.1853	0.1238
0.2796	0.216867
0.1625	0.2476
0.1172	0.312667
0.0459667	0.2908
0.1673	0.0727
0.0947667	0.117233
0.0459667	0.0459667
0.0514	0.0727
0.0514	0.0727
0.205567	0.211933
0.370567	0.167367
0.226333	0.0459667
0.3126	0.0459667
0.268033	0.1454
0.2168	0.185333
0.236633	0.175067
0.0229667	0.0727
0.1977	0.0689667
0.165733	0.1542
0.0325	0.0325
0.1149	0.189567
0.147167	0.422633
0.2119	0.185333
0.1625	0.257033
0.359	0.257033
0.363367	0.023
0.363367	0.134033
0.3126	0.0514
0.154167	0.0727
0.0919333	0.139833
0.0726667	0.0919667
0.1673	0.2069
0.175033	0.0459667
0.1149	0.0689667
0.0325	0.0459667
0.1673	0.0459667
0.0919333	0.0459667
0.0947667	0.117233
0.0325	0.0919667
0.1625	0.0459667
0.1172	0.0459667
0.0919333	0.0459667
0.183867	0.117233
0.0919333	0.2621
0.0919333	0.185333
0.1172	0.0948
0.0229667	0.0514
0.0459667	0.0727
0.0919333	0.234433
0.1149	0.162567
0.0919333	0.185333
0.1149	0.0514
0.1172	0.023
0.1853	0.0689667
0.2168	0.0514
0.0325	0.1454
0.1398	0.24
0.0514	0.117233
0.1398	0.257033
0.1673	0.2069
0.0514	0.023
0.1673	0.160933
0.0828667	0.208167
0.065	0.162567
0.0726667	0.0948
0.0726667	0.0727
0.0514	0.24
0.1149	0.023
0.0325	0.0948
0.0325	0.0689667
0.065	0.0459667
0.0325	0.0459667
0.0325	0.137933
0.1149	0.0459667
0.0828667	0.0459667
0.0726667	0.162567
0.065	0.279667
0.0726667	0.2476
0.065	0.374233
0.102767	0.3456
0.154167	0.139833
0.0325	0.162567
0.1149	0.0727
0.0514	0.0727
0.147167	0.0514
0.1149	0.0459667
0.065	0.162567
0.1625	0.3067
0.134	0.3456
0.0325	0.3067
0.13	0.0514
0.147167	0.0919667
0.0325	0.0459667
0.145367	0.0948
0.0726667	0.1839
0.0325	0.0514
0.0689333	0.0689667
0.0947667	0.023
0.0919333	0.0325
0.0514	0.137933
0.0947667	0.0514
0.0325	0.114933
0.0325	0.0919667
0.0514	0.167367
0.065	0.279667
0.0325	0.2069
0.0514	0.114933
0.0947667	0.0459667
0.189533	0.0459667
0.0325	0.252867
0.0229667	0.1839
0.0459667	0.0919667
0.0514	0.257033
0.145367	0.114933
0.0514	0.0689667
0.0726667	0.1028
0.0229667	0.248667
0.0726667	0.0650333
0.0325	0.114933
0.0947667	0.0514
0.123767	0.1472
0.0325	0.0514
0.0975	0.0514
0.0828667	0.130033
0.147167	0.0650333
0.102767	0.0650333
0.0325	0.208167
0.0726667	0.1964
0.0514	0.117233
0.268033	0.0514
0.1149	0.0727
0.0325	0.0514
0.0828667	0.0689667
0.13	0.0829
0.1149	0.0514
0.0325	0.0727
0.102767	0.2681
0.0325	0.0459667
0.0514	0.114933
0.0514	0.446367
0.154167	0.1542
0.0514	0.165767
0.1398	0.1454
0.256967	0.2181
0.0459667	0.2621
0.0514	0.160933
0.0459667	0.0919667
0.1172	0.299733
0.0514	0.284367
0.0514	0.2621
0.123767	0.0829
0.0726667	0.0459667
0.0947667	0.299733
0.0229667	0.0727
0.0459667	0.0514
0.0325	0.3908
0.0726667	0.627467
0.065	0.162567
0.0726667	0.334733
0.0828667	0.284367
0.0726667	0.0727
0.102767	0.0727
0.065	0.1028
0.1149	0.175067
0.165733	0.3456
0.134	0.322667
0.0325	0.298867
0.102767	0.0650333
0.0726667	0.0829
0.0828667	0.162567
0.0726667	0.211933
0.247533	0.139833
0.0726667	0.0689667
0.205567	0.137933
0.0514	0.2539
0.1172	0.351667
0.1172	0.211933
0.0726667	0.0727
0.1853	0.1238
0.189533	0.2069
0.1398	0.167367
0.160867	0.0689667
0.1398	0.0689667
0.145367	0.0459667
0.0325	0.117233
0.0919333	0.0459667
0.0947667	0.0459667
0.0947667	0.117233
0.0726667	0.0459667
0.189533	0.0459667
0.0514	0.160933
0.065	0.160933
0.0514	0.0514
0.1398	0.208167
0.0229667	0.137933
0.0459667	0.0727
0.160867	0.4422
0.1172	0.391467
0.206833	0.0829
0.0459667	0.0514
0.1149	0.130033
0.0919333	0.227567
0.0229667	0.0650333
0.0459667	0.114933
0.0229667	0.0325
0.1625	0.114933
0.0919333	0.134033
0.0514	0.162567
0.1673	0.134033
0.1149	0.4319
0.0229667	0.341733
0.0459667	0.167367
0.234367	0.114933
0.0689333	0.175067
0.1149	0.4392
0.2119	0.179533
0.0689333	0.130033
0.0325	0.1472
0.0325	0.524233
0.0726667	0.374233
0.0947667	0.197767
0.1172	0.0975333
0.0828667	0.248667
0.0514	0.2944
0.0459667	0.326733
0.065	0.455133
0.065	0.4936
0.0726667	0.6631
0.1795	0.5852
0.0514	0.459767
0.0325	0.211933
0.134	0.1472
0.262033	0.1542
0.065	0.0829
0.0726667	0.2476
0.1795	0.0689667
0.154167	0.1454
0.0828667	0.1028
0.134	0.197767
0.0514	0.0325
0.0325	0.134033
0.0975	0.0459667
0.065	0.0514
0.0828667	0.1542
0.065	0.165767
0.0514	0.288033
0.0975	0.1964
0.0325	0.1542
0.1149	0.167367
0.0514	0.0689667
0.0514	0.0325
0.0514	0.0514
0.0514	0.1454
0.0514	0.114933
0.0514	0.211933
0.0514	0.0459667
0.0514	0.0459667
0.229833	0.160933
0.1149	0.416333
0.0514	0.3935
0.0947667	0.234433
0.175033	0.117233
0.0947667	0.0459667
0.0325	0.139833
0.0229667	0.023
0.0325	0.0459667
0.0514	0.2299
0.0514	0.0459667
0.134	0.0459667
0.0828667	0.117233
0.0947667	0.0948
0.065	0.0514
0.0514	0.023
0.0689333	0.0325
0.0325	0.0948
0.0514	0.0459667
0.0726667	0.0689667
0.123767	0.0689667
0.102767	0.208167
	0.189567
	0.3067
	0.248667
	0.114933
	0.0727
	0.114933
	0.1964
	0.0829
	0.185333
	0.2621
	0.257033
	0.185333
	0.117233
	0.24
	0.24
	0.0727
	0.1238
	0.1964
	0.0727
	0.0727
	0.0514
	0.185333
	0.179533
	0.130033
	0.0650333
	0.114933
	0.2601

## Sheet: Supplemental Figure 5
Supplementary Figure 5b																																														Supplementary Figure 5d
																							wit1 wit2																							WT
Time (s)	Cell 1	Cell 2	Cell 3	Cell 4	Cell 5	Cell 6	Cell 7	Cell 8	Cell 9	Cell 10	Cell 11	Cell 12	Cell 13	Cell 14	Cell 15	Cell 16	Cell 17	Cell 18	Cell 19	Mean	SD		Time (s)	Cell 1	Cell 2	Cell 3	Cell 4	Cell 5	Cell 6	Cell 7	Cell 8	Cell 9	Cell 10	Cell 11	Cell 12	Cell 13	Cell 14	Cell 15	Cell 16	Cell 17	Mean	SD	P value			Time (s)	Cell 1	Cell 2	Cell 3
0	1	1	1	1	1	1	1	1	1	1	1	1	1	1	1	1	1	1	1	1	0		0	1	1	1	1	1	1	1	1	1	1	1	1	1	1	1	1	1	1	0	#DIV/0!			0	1	1	1
2	0.835081	0.63591	0.744252	0.705926	0.754715	0.862319	0.568926	0.75038	0.676355	0.723838	0.552805	0.63472	0.762916	0.730273	0.748449	0.649062	0.689586	0.684001	0.779981	0.709973	0.079983		2	0.558831	0.558831	0.879002	0.860712	0.805576	0.77689	0.703176	0.753813	0.71858	0.803161	0.730554	0.677922	0.589893	0.672088	0.681503	0.643195	0.661491	0.710307	0.0956062	0.990976			2	0.737521	0.710345	0.81601
4	0.730871	0.493408	0.598706	0.571413	0.587674	0.757391	0.46135	0.654393	0.521746	0.641306	0.440079	0.466571	0.598726	0.579161	0.615944	0.503224	0.516472	0.581246	0.656791	0.577709	0.08781		4	0.380667	0.380667	0.793373	0.780143	0.65711	0.668679	0.589216	0.630994	0.592513	0.692534	0.595209	0.528758	0.432007	0.512406	0.515423	0.504723	0.508817	0.574308	0.121976	0.923484			4	0.612117	0.565946	0.700513
6	0.646754	0.413449	0.497989	0.493096	0.49005	0.675687	0.422325	0.613089	0.436716	0.608159	0.392997	0.384808	0.487296	0.486541	0.512878	0.420495	0.413271	0.510682	0.578737	0.499212	0.0881735		6	0.301704	0.301704	0.735739	0.733405	0.56338	0.600263	0.524957	0.554879	0.504528	0.622524	0.512594	0.445024	0.344022	0.425352	0.425956	0.428042	0.430296	0.497316	0.129882	0.959056			6	0.536058	0.48381	0.628454
8	0.575606	0.35773	0.427111	0.444541	0.432906	0.610636	0.394626	0.577378	0.37415	0.581693	0.363328	0.325442	0.406947	0.421437	0.444516	0.372599	0.341386	0.467181	0.52242	0.444296	0.0887456		8	0.256156	0.256156	0.689595	0.694157	0.503342	0.550436	0.482086	0.510436	0.454356	0.575258	0.458059	0.400773	0.296257	0.368133	0.373666	0.378201	0.374221	0.448311	0.1311	0.914147			8	0.484796	0.421126	0.579035
10	0.512376	0.308426	0.379851	0.396868	0.399667	0.553785	0.364085	0.555835	0.336488	0.555315	0.340665	0.271352	0.353931	0.379221	0.403067	0.338625	0.293832	0.431919	0.475471	0.402673	0.0891512		10	0.227388	0.227388	0.644645	0.663305	0.460151	0.51163	0.445916	0.474686	0.426413	0.5357	0.413985	0.366153	0.268335	0.333582	0.335451	0.338499	0.330653	0.411993	0.128707	0.800398			10	0.446091	0.382449	0.535999
12	0.454086	0.288421	0.344495	0.36024	0.380429	0.496509	0.340444	0.541989	0.310834	0.52952	0.321862	0.236356	0.322735	0.328119	0.374473	0.304208	0.264819	0.403924	0.430487	0.370208	0.0864009		12	0.219118	0.219118	0.607376	0.63403	0.423519	0.479829	0.411887	0.453979	0.395224	0.491561	0.366025	0.34106	0.257842	0.311542	0.303942	0.317378	0.301617	0.384415	0.121415	0.685981			12	0.424127	0.360294	0.493969
14	0.401947	0.276055	0.322535	0.340082	0.352276	0.460765	0.332114	0.521437	0.293017	0.516476	0.310909	0.210207	0.303588	0.287492	0.35754	0.273217	0.245376	0.383772	0.393909	0.346459	0.0845989		14	0.208146	0.208146	0.566637	0.61591	0.393865	0.454986	0.390259	0.438573	0.383818	0.456602	0.331576	0.321654	0.240107	0.299006	0.281157	0.291753	0.283989	0.362717	0.116824	0.632951			14	0.398539	0.339043	0.454554
16	0.361124	0.270526	0.302824	0.322905	0.328385	0.430245	0.322017	0.506579	0.270755	0.505376	0.302918	0.196347	0.276688	0.242545	0.342862	0.255313	0.224083	0.373177	0.356632	0.325858	0.0847066		16	0.193466	0.193466	0.528252	0.597982	0.368369	0.436487	0.375109	0.429946	0.368614	0.425532	0.295429	0.302688	0.227514	0.288671	0.265002	0.268335	0.269723	0.343211	0.113661	0.604378			16	0.375717	0.316102	0.423409
18	0.331209	0.260207	0.292816	0.314548	0.309846	0.404046	0.315788	0.49036	0.257334	0.493793	0.298619	0.183635	0.273065	0.214996	0.333866	0.239935	0.198802	0.361375	0.327266	0.310606	0.0844816		18	0.182448	0.182448	0.496986	0.578608	0.346993	0.420451	0.377087	0.41854	0.343118	0.402443	0.273181	0.284593	0.224928	0.28003	0.242696	0.256338	0.254527	0.327377	0.110294	0.609647			18	0.350564	0.301601	0.390598
20	0.305595	0.244696	0.283558	0.307235	0.294392	0.382598	0.307925	0.4735	0.248748	0.483815	0.291153	0.177167	0.245974	0.190147	0.329431	0.232509	0.182085	0.34915	0.310719	0.296863	0.0845471		20	0.175496	0.175496	0.468513	0.56176	0.337343	0.400926	0.376118	0.403454	0.33742	0.379828	0.25496	0.263914	0.21792	0.270799	0.21799	0.251346	0.230125	0.313142	0.10774	0.615377			20	0.33335	0.282088	0.364327
22	0.284182	0.241928	0.276314	0.30248	0.279366	0.354435	0.307472	0.459848	0.238561	0.470915	0.286926	0.175779	0.228103	0.181818	0.319782	0.235564	0.174921	0.343338	0.302732	0.287603	0.0816716		22	0.167848	0.167848	0.445113	0.546241	0.323457	0.383944	0.364033	0.378452	0.325051	0.363696	0.234871	0.247203	0.209331	0.259163	0.211829	0.247225	0.220372	0.299746	0.103975	0.697674			22	0.322192	0.275837	0.341291
24	0.264365	0.234708	0.257167	0.297814	0.266352	0.339268	0.308125	0.448256	0.232294	0.458396	0.283437	0.172304	0.208425	0.180842	0.303998	0.225536	0.172113	0.332663	0.296497	0.278029	0.0798452		24	0.161181	0.161181	0.42454	0.53529	0.317984	0.368622	0.361473	0.359238	0.318243	0.343616	0.21745	0.232835	0.207183	0.242592	0.198725	0.243132	0.211979	0.288545	0.101923	0.73111			24	0.304989	0.270055	0.318111
26	0.244166	0.221052	0.242706	0.301271	0.254881	0.328846	0.307556	0.43763	0.225752	0.446007	0.281503	0.170929	0.196888	0.171592	0.28651	0.217733	0.174401	0.322855	0.282927	0.269221	0.078526		26	0.156971	0.156971	0.411954	0.519987	0.305769	0.351167	0.350986	0.344543	0.291166	0.331826	0.203186	0.220739	0.202238	0.229706	0.190577	0.235004	0.197113	0.276465	0.0992754	0.80864			26	0.289477	0.263369	0.294534
28	0.224967	0.203123	0.230771	0.297065	0.247693	0.320182	0.308049	0.42916	0.218389	0.440668	0.28797	0.168506	0.188604	0.153749	0.266993	0.209442	0.177909	0.315363	0.265069	0.26072	0.0794862		28	0.159776	0.159776	0.404637	0.503029	0.290659	0.330895	0.339689	0.331609	0.279246	0.321453	0.194642	0.209752	0.201142	0.226006	0.180294	0.230223	0.196886	0.268218	0.0945896	0.797643			28	0.282631	0.262892	0.273648
30	0.207916	0.196708	0.223465	0.294186	0.245356	0.305927	0.308732	0.425194	0.213501	0.43571	0.284578	0.166733	0.176719	0.150464	0.252723	0.204879	0.175648	0.307656	0.24826	0.253913	0.0797197		30	0.152665	0.152665	0.395937	0.48783	0.279429	0.315624	0.337915	0.321641	0.263175	0.313914	0.190427	0.207591	0.199825	0.217759	0.174528	0.225187	0.185366	0.260087	0.0924546	0.830933			30	0.273683	0.266244	0.253302
32	0.190431	0.197914	0.218249	0.289377	0.240226	0.29021	0.308193	0.417771	0.218472	0.432692	0.290051	0.160989	0.171609	0.146841	0.242282	0.20266	0.177774	0.302155	0.238851	0.249302	0.0792685		32	0.147636	0.147636	0.390762	0.473879	0.275016	0.29992	0.329544	0.310659	0.243948	0.30984	0.190056	0.205474	0.204893	0.203561	0.166674	0.213015	0.171377	0.251994	0.0907699	0.924895			32	0.257704	0.259741	0.239711
34	0.177231	0.201412	0.210511	0.27708	0.24295	0.289638	0.309019	0.407637	0.228659	0.42942	0.287271	0.162166	0.175416	0.142313	0.239532	0.203351	0.175818	0.30025	0.233022	0.246984	0.0779037		34	0.149007	0.149007	0.385492	0.4618	0.266898	0.283645	0.3069	0.302389	0.228432	0.305878	0.188716	0.200779	0.203683	0.190503	0.164736	0.212623	0.166009	0.245088	0.087242	0.945477			34	0.255866	0.244738	0.227689
36	0.171404	0.203258	0.204958	0.266217	0.240997	0.277127	0.304888	0.405438	0.230964	0.428519	0.281293	0.164218	0.171858	0.139531	0.24138	0.203421	0.166321	0.294634	0.226017	0.243286	0.0776317		36	0.152928	0.152928	0.377852	0.448879	0.240632	0.267206	0.295772	0.301	0.217648	0.303073	0.183276	0.198891	0.194414	0.175684	0.161338	0.207326	0.150358	0.237012	0.0851866	0.818512			36	0.255856	0.235329	0.217365
38	0.171562	0.209882	0.194727	0.268458	0.221877	0.265086	0.308369	0.401646	0.233235	0.427903	0.270686	0.172183	0.16908	0.131288	0.238058	0.2028	0.162576	0.290156	0.219262	0.239939	0.0775606		38	0.145196	0.145196	0.366744	0.439005	0.224467	0.251128	0.282426	0.300154	0.225016	0.298084	0.178298	0.195914	0.195966	0.16334	0.166574	0.207963	0.142374	0.23105	0.0833583	0.742371			38	0.248734	0.237713	0.202248
40	0.175109	0.211342	0.180645	0.277635	0.204831	0.253898	0.308846	0.393314	0.223712	0.42272	0.26461	0.175341	0.168257	0.121833	0.234643	0.193998	0.155926	0.286913	0.208293	0.234835	0.077856		40	0.142656	0.142656	0.357037	0.432522	0.21633	0.238798	0.271537	0.292156	0.22199	0.292095	0.176883	0.19498	0.196273	0.157904	0.16227	0.208199	0.136206	0.225911	0.0814491	0.738979			40	0.241532	0.230821	0.197778
42	0.177604	0.201107	0.171302	0.278078	0.204401	0.239491	0.308007	0.38917	0.203367	0.417393	0.272112	0.18084	0.177273	0.118697	0.227892	0.183399	0.150817	0.28271	0.193306	0.230367	0.0779084		42	0.144941	0.144941	0.350264	0.430091	0.194457	0.230968	0.259815	0.288897	0.219165	0.285558	0.180616	0.188765	0.201344	0.15346	0.168463	0.20641	0.139299	0.222791	0.0791759	0.774318			42	0.238609	0.222304	0.194214
44	0.176217	0.190042	0.162612	0.283559	0.208489	0.24175	0.306366	0.377696	0.184049	0.412424	0.273543	0.182688	0.18732	0.115075	0.221541	0.178518	0.154962	0.28494	0.185429	0.227748	0.0774456		44	0.146977	0.146977	0.34663	0.430292	0.180948	0.223005	0.249735	0.283487	0.210577	0.281398	0.175058	0.182413	0.201708	0.149091	0.168496	0.199957	0.140175	0.218643	0.0788275	0.729063			44	0.233987	0.217148	0.19044
46	0.175016	0.181743	0.158723	0.28162	0.211111	0.221941	0.303574	0.370408	0.168591	0.40809	0.27278	0.181615	0.183168	0.115434	0.211463	0.176484	0.152414	0.285561	0.185755	0.223447	0.0771287		46	0.148563	0.148563	0.34342	0.42794	0.168879	0.214943	0.247392	0.280847	0.190575	0.275555	0.176148	0.175746	0.206965	0.142818	0.166626	0.191495	0.148903	0.215022	0.0782724	0.747245			46	0.22174	0.224278	0.19225
48	0.171149	0.176148	0.159632	0.284168	0.219936	0.20747	0.306588	0.360679	0.163637	0.401749	0.266486	0.176514	0.172812	0.112194	0.201029	0.17426	0.148466	0.283483	0.18868	0.219741	0.0768135		48	0.153468	0.153468	0.339686	0.429967	0.170337	0.211571	0.248805	0.278276	0.176836	0.264111	0.175278	0.166953	0.206141	0.141356	0.166728	0.197544	0.147898	0.213437	0.0777961	0.808416			48	0.216068	0.21444	0.191018
50	0.168612	0.170533	0.163417	0.284399	0.220221	0.191977	0.304929	0.353243	0.162445	0.394128	0.264886	0.170565	0.169959	0.102488	0.19349	0.168711	0.136624	0.27809	0.189061	0.215146	0.0770146		50	0.161428	0.161428	0.340004	0.432535	0.16413	0.207948	0.249774	0.279448	0.159521	0.256965	0.173576	0.159202	0.203205	0.14387	0.15531	0.192379	0.142965	0.210805	0.0792619	0.868723			50	0.215091	0.205326	0.189881
52	0.164662	0.166847	0.158762	0.269581	0.217815	0.184744	0.304598	0.34928	0.166836	0.387644	0.264099	0.1642	0.171964	0.098248	0.18565	0.169175	0.134259	0.275448	0.183597	0.211443	0.0761785		52	0.160118	0.160118	0.336056	0.434134	0.161757	0.20634	0.242091	0.278299	0.153467	0.251399	0.166978	0.159995	0.205427	0.141386	0.146473	0.184368	0.136645	0.207356	0.0802663	0.876426			52	0.212196	0.204663	0.189113
54	0.168546	0.165875	0.157081	0.2549	0.226366	0.195174	0.306484	0.343715	0.171352	0.384049	0.26173	0.164729	0.169839	0.102137	0.181745	0.171054	0.140128	0.2732	0.175759	0.211256	0.0738812		54	0.168765	0.168765	0.329372	0.430906	0.158852	0.2037	0.251265	0.283538	0.142839	0.2409	0.161446	0.162259	0.194777	0.134546	0.139825	0.181315	0.139932	0.205471	0.0800592	0.822949			54	0.205405	0.195899	0.191487
56	0.169862	0.167794	0.152904	0.240488	0.232591	0.181876	0.309393	0.336524	0.169382	0.37778	0.256109	0.158559	0.175705	0.099538	0.186552	0.168645	0.133033	0.277593	0.171442	0.208725	0.0733823		56	0.160462	0.160462	0.319955	0.426154	0.145335	0.195703	0.246662	0.281855	0.126749	0.239096	0.160439	0.157561	0.195118	0.132222	0.134137	0.179464	0.140481	0.200109	0.0805162	0.738987			56	0.201289	0.191912	0.196914
58	0.172457	0.1646	0.155419	0.23408	0.230101	0.173348	0.308004	0.334034	0.161612	0.371811	0.254434	0.151593	0.187298	0.096796	0.19389	0.166939	0.139882	0.280311	0.167892	0.207605	0.0725124		58	0.147707	0.147707	0.315484	0.426842	0.143475	0.189421	0.238159	0.27285	0.12061	0.230132	0.15752	0.151171	0.194306	0.137467	0.124029	0.177974	0.143495	0.195197	0.0809062	0.630534			58	0.196429	0.192313	0.199551
60	0.176392	0.160767	0.15897	0.222289	0.217493	0.174181	0.315047	0.330194	0.157456	0.368178	0.247662	0.146175	0.197945	0.097389	0.195925	0.165904	0.148498	0.284339	0.167232	0.206949	0.0716211		60	0.143282	0.143282	0.311034	0.424784	0.128808	0.183832	0.23709	0.265512	0.110836	0.220317	0.158542	0.138897	0.198269	0.133922	0.111883	0.184464	0.151184	0.190938	0.0819546	0.535721			60	0.181369	0.187921	0.19485
62	0.182736	0.161098	0.161083	0.212418	0.206334	0.177263	0.315061	0.327497	0.15375	0.365069	0.24155	0.141033	0.203042	0.100596	0.198388	0.162855	0.152102	0.287187	0.16456	0.20598	0.0706585		62	0.1404	0.1404	0.304725	0.418963	0.121735	0.184582	0.229187	0.260732	0.098994	0.215049	0.159321	0.143846	0.189749	0.132918	0.110311	0.186357	0.158556	0.18799	0.0807222	0.48061			62	0.177482	0.190541	0.192243
64	0.191526	0.16449	0.167643	0.201005	0.202118	0.16625	0.31946	0.31906	0.148336	0.35906	0.242067	0.133567	0.207234	0.098889	0.20793	0.15869	0.157516	0.2904	0.164374	0.205243	0.0702739		64	0.14009	0.14009	0.301637	0.411807	0.125728	0.181102	0.219599	0.259389	0.108398	0.22062	0.165768	0.14935	0.177978	0.13229	0.108995	0.179846	0.151695	0.186728	0.0781847	0.459365			64	0.176222	0.189922	0.186991
66	0.203433	0.169318	0.171224	0.193342	0.197477	0.169064	0.320536	0.31423	0.144433	0.356597	0.243665	0.133422	0.206063	0.100276	0.217253	0.161666	0.160408	0.29141	0.161983	0.206095	0.0694133		66	0.134407	0.134407	0.287191	0.408166	0.14179	0.17557	0.209259	0.256972	0.116175	0.218211	0.171509	0.144079	0.172257	0.128723	0.107162	0.177766	0.14953	0.184304	0.0756128	0.373632			66	0.166766	0.193241	0.178782
68	0.21255	0.160923	0.168219	0.190733	0.191748	0.169154	0.317065	0.305198	0.142917	0.355897	0.249702	0.131629	0.210048	0.108594	0.22899	0.163122	0.160852	0.293163	0.166137	0.206665	0.0684953		68	0.133578	0.133578	0.266579	0.402372	0.150267	0.170801	0.204725	0.259807	0.119454	0.207213	0.178006	0.143594	0.171225	0.134199	0.10728	0.17706	0.152707	0.183085	0.0720221	0.321295			68	0.156122	0.195184	0.168639
70	0.217754	0.154797	0.164375	0.191048	0.194668	0.170622	0.316186	0.301787	0.136913	0.355267	0.250399	0.126139	0.205084	0.118077	0.235413	0.164011	0.161771	0.292397	0.167797	0.206553	0.0683328		70	0.136194	0.136194	0.254215	0.400387	0.158307	0.164024	0.201967	0.259711	0.136256	0.193328	0.177121	0.142522	0.177808	0.143014	0.110848	0.178322	0.15509	0.183842	0.0686976	0.327701			70	0.157031	0.19756	0.160504
72	0.220329	0.152877	0.160048	0.187151	0.192569	0.172615	0.307505	0.294883	0.141931	0.35224	0.253064	0.126138	0.202165	0.115831	0.242028	0.168272	0.158409	0.292701	0.166996	0.205671	0.0671832		72	0.138097	0.138097	0.247184	0.401977	0.180264	0.164074	0.199466	0.256728	0.14605	0.185572	0.17472	0.143417	0.179671	0.151551	0.112763	0.178382	0.166956	0.186175	0.0667194	0.389281			72	0.157262	0.197732	0.14708
74	0.21914	0.1562	0.161546	0.186668	0.176662	0.175404	0.307547	0.283936	0.147887	0.348949	0.24866	0.127335	0.194526	0.122676	0.240637	0.17885	0.153607	0.289173	0.164659	0.204424	0.0646963		74	0.134311	0.134311	0.23465	0.405754	0.170885	0.158067	0.195456	0.26426	0.152367	0.180457	0.173166	0.140762	0.181727	0.162502	0.118948	0.18363	0.174771	0.186237	0.0669865	0.413365			74	0.155774	0.193758	0.13669
76	0.223782	0.160288	0.159429	0.185478	0.15844	0.176497	0.308571	0.274288	0.150087	0.347778	0.240173	0.126692	0.193409	0.121129	0.238914	0.200195	0.15623	0.286031	0.159747	0.203535	0.0638495		76	0.130957	0.130957	0.226661	0.402781	0.182508	0.154101	0.192871	0.267234	0.145128	0.173238	0.178203	0.145535	0.178676	0.16045	0.119719	0.189119	0.176248	0.185552	0.0666686	0.414424			76	0.154148	0.19122	0.131076
78	0.227375	0.170336	0.160151	0.183762	0.143812	0.180268	0.310878	0.264867	0.138572	0.341804	0.246701	0.123631	0.188998	0.121353	0.23216	0.207267	0.155374	0.276511	0.157596	0.201653	0.063425		78	0.132987	0.132987	0.22294	0.398434	0.180332	0.153191	0.188997	0.271965	0.155549	0.163982	0.173782	0.136984	0.179189	0.157697	0.117711	0.19313	0.168595	0.184027	0.0663247	0.420899			78	0.161011	0.194333	0.126519
80	0.227881	0.179817	0.157813	0.180164	0.147998	0.174865	0.311901	0.253893	0.122677	0.340254	0.2546	0.122015	0.172223	0.122074	0.223304	0.212885	0.152846	0.278252	0.151808	0.19933	0.0645699		80	0.128108	0.128108	0.214399	0.397316	0.183579	0.151302	0.188001	0.264069	0.150118	0.160664	0.162868	0.131766	0.186516	0.156775	0.124883	0.187265	0.166999	0.181337	0.0658887	0.414183			80	0.16531	0.203836	0.121307
82	0.228258	0.179568	0.15559	0.177717	0.149528	0.172761	0.298592	0.247143	0.114867	0.331859	0.248913	0.123051	0.157359	0.118127	0.215271	0.232196	0.14721	0.272874	0.151567	0.195918	0.0631501		82	0.121297	0.121297	0.206114	0.393168	0.178153	0.154029	0.198165	0.264898	0.161141	0.157511	0.154441	0.132956	0.183898	0.153476	0.131011	0.184529	0.16676	0.180167	0.0653223	0.467312			82	0.162662	0.215269	0.111337
84	0.23247	0.179537	0.150083	0.173244	0.149116	0.167922	0.29416	0.24209	0.107034	0.330146	0.250764	0.121733	0.141369	0.116425	0.224026	0.236963	0.144259	0.26859	0.159302	0.19417	0.0642944		84	0.131024	0.131024	0.200338	0.383338	0.167731	0.158179	0.206203	0.266201	0.161754	0.15735	0.148531	0.138865	0.17875	0.147429	0.133051	0.191736	0.167174	0.18051	0.0624469	0.523233			84	0.159838	0.224843	0.111173
86	0.235591	0.178496	0.154327	0.171755	0.137551	0.163738	0.296271	0.239901	0.108386	0.32646	0.251198	0.12441	0.132282	0.122607	0.242047	0.238302	0.144114	0.272284	0.162194	0.194838	0.0651877		86	0.12856	0.12856	0.194622	0.36992	0.165333	0.15863	0.206698	0.275858	0.158094	0.156264	0.141877	0.141638	0.174226	0.142412	0.126277	0.186374	0.16029	0.17739	0.0616253	0.416498			86	0.165691	0.2367	0.111264
88	0.234797	0.172279	0.160518	0.16613	0.125233	0.162392	0.298391	0.236141	0.103181	0.320806	0.252781	0.125614	0.123537	0.120107	0.259123	0.231969	0.135363	0.269095	0.161506	0.192577	0.0671225		88	0.131088	0.131088	0.186809	0.364095	0.169639	0.160549	0.20564	0.275949	0.158361	0.155056	0.141394	0.153721	0.169505	0.135374	0.116361	0.184809	0.153996	0.176084	0.0606904	0.446745			88	0.173227	0.24334	0.108328
90	0.241006	0.168928	0.170108	0.159176	0.11399	0.163307	0.290756	0.233909	0.106243	0.319195	0.257378	0.130365	0.122539	0.115634	0.277929	0.222843	0.137595	0.265416	0.1595	0.192411	0.0678679		90	0.134435	0.134435	0.181653	0.36188	0.173575	0.161342	0.203449	0.27149	0.142334	0.154897	0.139161	0.16927	0.169674	0.134404	0.11181	0.17759	0.151232	0.174861	0.0599983	0.419175			90	0.166747	0.246643	0.103278
92	0.245651	0.1711	0.170655	0.154828	0.103201	0.161174	0.300494	0.223662	0.109098	0.313287	0.248602	0.131578	0.123746	0.112249	0.295971	0.216187	0.137615	0.260278	0.155828	0.191327	0.0693352		92	0.135175	0.135175	0.177933	0.361572	0.178094	0.163209	0.201986	0.260247	0.115917	0.147937	0.12543	0.169373	0.163987	0.131904	0.120459	0.178063	0.145556	0.171295	0.0604369	0.364636			92	0.166877	0.244595	0.102901
94	0.245501	0.176522	0.16467	0.157656	0.098257	0.168625	0.308657	0.217029	0.114334	0.309143	0.242642	0.130016	0.134672	0.112241	0.307759	0.21213	0.138225	0.26152	0.15385	0.192287	0.0696782		94	0.135525	0.135525	0.178322	0.356227	0.171609	0.16881	0.195756	0.257423	0.097428	0.149293	0.120018	0.16904	0.156688	0.13512	0.119976	0.172176	0.147248	0.168599	0.0602167	0.285567			94	0.158837	0.239471	0.102125
96	0.241245	0.179171	0.155753	0.152331	0.102768	0.170363	0.298095	0.211549	0.108292	0.307088	0.240038	0.123457	0.127783	0.110525	0.311767	0.207013	0.139246	0.266182	0.155434	0.1899	0.0697913		96	0.13744	0.13744	0.180897	0.353307	0.162549	0.174915	0.185623	0.259039	0.083684	0.146643	0.11703	0.170176	0.163339	0.132075	0.109401	0.176623	0.137969	0.166362	0.0616917	0.29367			96	0.157476	0.231657	0.103904
98	0.2373	0.180652	0.15165	0.150938	0.097491	0.157317	0.297996	0.20815	0.109412	0.305772	0.239954	0.118584	0.128894	0.110643	0.302028	0.204421	0.137688	0.273894	0.15301	0.187673	0.070025		98	0.138111	0.138111	0.181605	0.356083	0.154915	0.177011	0.180637	0.264377	0.081053	0.141784	0.114085	0.178653	0.168604	0.126113	0.109137	0.181713	0.12987	0.165992	0.0637907	0.340394			98	0.144898	0.232262	0.10678
100	0.225972	0.181688	0.144506	0.147708	0.091551	0.147863	0.296049	0.202275	0.11087	0.30362	0.236857	0.11597	0.126949	0.119549	0.291946	0.205661	0.124088	0.270376	0.147124	0.183717	0.0692833		100	0.150281	0.150281	0.180249	0.352719	0.147996	0.169478	0.17719	0.267738	0.079375	0.145047	0.113495	0.183799	0.169949	0.12952	0.105677	0.187865	0.118069	0.166396	0.0638102	0.442462			100	0.150933	0.226899	0.10994
102	0.213453	0.181144	0.137284	0.140816	0.079287	0.157002	0.295915	0.190712	0.108688	0.295725	0.23634	0.111775	0.143969	0.121818	0.282159	0.198801	0.117861	0.270157	0.14552	0.180443	0.0681738		102	0.155379	0.155379	0.178925	0.345623	0.154449	0.16782	0.180353	0.263962	0.061607	0.140228	0.117728	0.186397	0.172774	0.126645	0.097981	0.201477	0.122871	0.166447	0.0643435	0.531996			102	0.153739	0.223717	0.117856
104	0.203607	0.184803	0.128941	0.136527	0.077905	0.147577	0.296079	0.183737	0.09851	0.290933	0.233993	0.109057	0.170482	0.121274	0.281872	0.194169	0.12035	0.271356	0.144601	0.178725	0.0683859		104	0.166567	0.166567	0.175949	0.334945	0.160672	0.166627	0.181354	0.253937	0.057228	0.133819	0.114975	0.185566	0.177008	0.115062	0.099874	0.204202	0.121852	0.165659	0.0627434	0.55587			104	0.152213	0.224892	0.125755
106	0.197804	0.18965	0.123075	0.134019	0.087402	0.161697	0.295969	0.175128	0.095885	0.289428	0.237279	0.108372	0.182098	0.122084	0.279798	0.179201	0.125368	0.268287	0.140091	0.17856	0.0671894		106	0.177658	0.177658	0.172537	0.328255	0.165574	0.164786	0.18516	0.237014	0.047623	0.136661	0.114478	0.195279	0.178981	0.115125	0.097503	0.199645	0.12226	0.165659	0.0617102	0.554093			106	0.152868	0.217498	0.127303
108	0.189801	0.197425	0.115393	0.143374	0.080187	0.159581	0.286055	0.165564	0.085041	0.291498	0.233147	0.104412	0.191427	0.120988	0.284584	0.172922	0.139157	0.266779	0.13547	0.17699	0.0680475		108	0.155741	0.155741	0.167002	0.32554	0.17119	0.158966	0.184891	0.228785	0.03942	0.141611	0.106525	0.201949	0.174154	0.112869	0.09832	0.191189	0.117909	0.160694	0.0619603	0.459592			108	0.150626	0.214522	0.125342
110	0.181401	0.203811	0.117266	0.154048	0.076648	0.161351	0.284801	0.160126	0.077019	0.283085	0.227361	0.099299	0.205372	0.116858	0.288556	0.167893	0.141122	0.257711	0.125608	0.175228	0.0683987		110	0.132128	0.132128	0.160772	0.319959	0.1741	0.163815	0.182159	0.226232	0.027662	0.140638	0.105466	0.216593	0.17386	0.108751	0.098139	0.185873	0.113757	0.15659	0.0640082	0.406126			110	0.151205	0.215945	0.128947
112	0.172156	0.201006	0.120254	0.14899	0.078124	0.162582	0.291858	0.155151	0.07292	0.276082	0.232019	0.094875	0.198684	0.122578	0.280852	0.163842	0.147643	0.248903	0.115277	0.172831	0.0677339		112	0.120188	0.120188	0.153877	0.311694	0.178586	0.16439	0.181084	0.223786	0.028501	0.134089	0.10292	0.213355	0.163905	0.105299	0.111959	0.183057	0.102801	0.152922	0.0629642	0.369226			112	0.146791	0.220006	0.13135
114	0.160796	0.2041	0.125405	0.155078	0.079355	0.172866	0.298237	0.151889	0.074991	0.277894	0.249243	0.087386	0.196512	0.127584	0.277833	0.170469	0.146617	0.253808	0.106781	0.174571	0.0697333		114	0.106832	0.106832	0.148003	0.307482	0.188778	0.156621	0.17955	0.223934	0.018757	0.134628	0.104415	0.21571	0.172005	0.107355	0.11592	0.172954	0.100914	0.150629	0.064551	0.294426			114	0.145254	0.217886	0.137381
116	0.154722	0.201875	0.123303	0.14952	0.085305	0.175764	0.298105	0.14537	0.080548	0.27099	0.243843	0.083057	0.188501	0.132831	0.281958	0.169509	0.143056	0.257853	0.101369	0.173025	0.0693322		116	0.105114	0.105114	0.140122	0.298121	0.20106	0.152024	0.17898	0.224561	0.027894	0.128847	0.108558	0.225901	0.1575	0.101937	0.126894	0.178682	0.09928	0.150623	0.0633452	0.320655			116	0.140755	0.222794	0.134157
118	0.151885	0.199326	0.128506	0.151909	0.102584	0.169681	0.291727	0.130946	0.090914	0.262737	0.252434	0.074903	0.197339	0.130123	0.278449	0.178368	0.140032	0.258884	0.097546	0.173068	0.0678464		118	0.116969	0.116969	0.138373	0.290177	0.215361	0.151871	0.183131	0.222266	0.016689	0.115956	0.110143	0.222918	0.153947	0.100333	0.12961	0.18269	0.10486	0.15131	0.0634302	0.328966			118	0.139408	0.225836	0.141412
120	0.147164	0.186828	0.129238	0.163164	0.102707	0.171893	0.291761	0.120417	0.103624	0.25219	0.258161	0.075816	0.203788	0.133727	0.283767	0.181976	0.135763	0.264142	0.096064	0.173799	0.0678658		120	0.120238	0.120238	0.135222	0.276356	0.206681	0.156935	0.177884	0.220492	0.01729	0.112301	0.114197	0.213642	0.156394	0.10543	0.122335	0.170722	0.107874	0.149072	0.0593247	0.255137			120	0.149378	0.236558	0.144465
122	0.142892	0.175037	0.131671	0.157045	0.113269	0.169705	0.296305	0.113775	0.109835	0.241279	0.260681	0.081958	0.212546	0.129025	0.280812	0.193665	0.127021	0.264475	0.091755	0.173303	0.0676679		122	0.115646	0.115646	0.130738	0.270266	0.195468	0.162242	0.178337	0.222585	0.017356	0.111238	0.111955	0.203946	0.154965	0.119278	0.115325	0.162416	0.111456	0.146992	0.0573342	0.219608			122	0.147572	0.237018	0.144398
124	0.137373	0.168029	0.12832	0.154996	0.118067	0.163728	0.30651	0.110484	0.107016	0.226143	0.263618	0.087559	0.21103	0.120085	0.274121	0.2074	0.118029	0.279658	0.086854	0.172054	0.0701578		124	0.108088	0.108088	0.135408	0.263952	0.18463	0.158893	0.185765	0.228528	0.014847	0.107227	0.109595	0.191225	0.143186	0.113387	0.111559	0.158181	0.118007	0.143563	0.0570712	0.193492			124	0.152553	0.22942	0.139802
126	0.134259	0.174883	0.127528	0.165545	0.128711	0.158855	0.300487	0.098941	0.113826	0.217236	0.251603	0.090034	0.215741	0.111067	0.272079	0.206596	0.114291	0.292779	0.081043	0.171342	0.0702585		126	0.098857	0.098857	0.142215	0.248814	0.189238	0.165519	0.188051	0.230894	0.0107	0.101869	0.102166	0.182014	0.147413	0.115425	0.10204	0.160778	0.119525	0.141434	0.0576422	0.174718			126	0.140509	0.224708	0.134631
128	0.13688	0.172344	0.118303	0.175873	0.130694	0.148961	0.309147	0.094479	0.101306	0.219846	0.234579	0.098337	0.218889	0.110216	0.282132	0.209461	0.103938	0.290618	0.078571	0.170241	0.0725481		128	0.092848	0.092848	0.144591	0.241981	0.195461	0.160872	0.189232	0.230802	0.016272	0.104506	0.090612	0.171875	0.145542	0.112823	0.097839	0.163552	0.111851	0.13903	0.057527	0.165152			128	0.143314	0.207935	0.129286
130	0.134767	0.177031	0.123623	0.184319	0.131509	0.149935	0.313366	0.088197	0.109076	0.219833	0.242639	0.112513	0.216841	0.112261	0.296732	0.21633	0.107314	0.276875	0.078354	0.173238	0.0725869		130	0.101196	0.101196	0.147267	0.234659	0.202932	0.159905	0.190592	0.233564	0.017831	0.116319	0.084257	0.167845	0.138371	0.11393	0.095615	0.151813	0.098684	0.138587	0.0567498	0.122931			130	0.148564	0.201082	0.130831
132	0.14133	0.179118	0.124516	0.191754	0.131223	0.142731	0.310329	0.07934	0.122732	0.23125	0.231863	0.102682	0.21056	0.108933	0.316786	0.206345	0.10239	0.268026	0.078266	0.172641	0.0740325		132	0.09963	0.09963	0.152176	0.236011	0.211213	0.156279	0.201835	0.24209	0.015973	0.127938	0.069565	0.161868	0.147557	0.078808	0.085173	0.143458	0.090378	0.136446	0.0623712	0.124283			132	0.154215	0.195004	0.130061
134	0.135326	0.178776	0.123126	0.19201	0.1296	0.12485	0.324739	0.0666	0.138322	0.233319	0.222309	0.107234	0.202949	0.107267	0.324273	0.204283	0.105527	0.246073	0.073989	0.170556	0.0756852		134	0.103401	0.103401	0.157391	0.238544	0.198616	0.15365	0.199181	0.246892	0.017624	0.124879	0.059435	0.146162	0.155961	0.074506	0.083072	0.145286	0.081933	0.134702	0.063089	0.13444			134	0.159325	0.198352	0.135848
136	0.129851	0.176529	0.115904	0.196667	0.125897	0.123606	0.323825	0.054441	0.13618	0.235612	0.206442	0.118921	0.192647	0.117902	0.316215	0.207797	0.113249	0.251675	0.066101	0.168919	0.0754579		136	0.108743	0.108743	0.158588	0.249038	0.177062	0.148054	0.193747	0.249669	0.013667	0.126281	0.0622	0.122714	0.164346	0.077952	0.074879	0.140016	0.074704	0.132377	0.0637388	0.128136			136	0.159945	0.19361	0.144499
138	0.128871	0.181997	0.117356	0.203546	0.113482	0.120703	0.311135	0.051837	0.148627	0.256338	0.201329	0.100125	0.183584	0.12174	0.322335	0.220578	0.123649	0.238004	0.060712	0.168734	0.0767309		138	0.113244	0.113244	0.154611	0.238604	0.165829	0.143905	0.185248	0.25012	0.013352	0.119517	0.07386	0.112947	0.161628	0.085518	0.060751	0.130918	0.076895	0.129423	0.0610682	0.10076			138	0.153881	0.187701	0.15988
140	0.130758	0.177453	0.12055	0.197552	0.103774	0.115583	0.309757	0.049702	0.171227	0.268742	0.173594	0.120032	0.174	0.115435	0.320074	0.210951	0.144792	0.228557	0.055754	0.167805	0.0755091		140	0.120756	0.120756	0.148334	0.227475	0.162203	0.141274	0.183438	0.256617	0.016987	0.119948	0.071873	0.11888	0.154919	0.0957	0.071103	0.12779	0.086673	0.130866	0.0578636	0.111825			140	0.151323	0.190751	0.163219
142	0.126031	0.180599	0.126095	0.187134	0.104824	0.101772	0.313565	0.045034	0.169268	0.272226	0.179499	0.167108	0.167305	0.13288	0.323273	0.205029	0.157005	0.236817	0.052963	0.17097	0.0761448		142	0.134602	0.134602	0.141877	0.219062	0.165213	0.131634	0.190306	0.254946	0.026276	0.117499	0.075241	0.124324	0.179552	0.108948	0.074617	0.115031	0.090984	0.134395	0.0558659	0.113129			142	0.160877	0.198016	0.151993
144	0.117264	0.189581	0.126445	0.163827	0.107879	0.097084	0.321656	0.0392	0.164214	0.279721	0.176323	0.160348	0.15358	0.117477	0.292214	0.214805	0.146092	0.222452	0.051435	0.165347	0.0758398		144	0.128279	0.128279	0.131891	0.208422	0.170461	0.131457	0.194704	0.243579	0.020873	0.105643	0.073556	0.120225	0.188534	0.130305	0.059543	0.115078	0.096547	0.132199	0.0560798	0.149127			144	0.164434	0.209482	0.14894
146	0.111579	0.19516	0.120217	0.17092	0.113379	0.098583	0.305764	0.040995	0.149498	0.301633	0.166813	0.158683	0.157553	0.105161	0.256547	0.201229	0.147138	0.211655	0.046085	0.160979	0.0732888		146	0.127655	0.127655	0.125359	0.217212	0.174453	0.137883	0.191553	0.225797	0.025641	0.098644	0.069419	0.100435	0.200012	0.140624	0.048457	0.117422	0.110507	0.13169	0.0565763	0.192314			146	0.177161	0.208081	0.136757
148	0.112196	0.211083	0.118639	0.170734	0.109765	0.093993	0.294298	0.041335	0.137039	0.309809	0.173748	0.178285	0.173993	0.126363	0.184318	0.220359	0.157551	0.210122	0.044644	0.161488	0.070929		148	0.127998	0.127998	0.115321	0.226661	0.175447	0.137704	0.206886	0.204199	0.013446	0.104652	0.053382	0.090087	0.188935	0.141224	0.045102	0.128087	0.10019	0.128666	0.0594077	0.14412			148	0.180168	0.213873	0.142688
150	0.115333	0.230892	0.111993	0.179197	0.108085	0.069477	0.273038	0.033636	0.107197	0.309631	0.176692	0.172842	0.182727	0.123139	0.157275	0.249711	0.164187	0.215922	0.035025	0.158737	0.0758706		150	0.129162	0.129162	0.109386	0.2308	0.19013	0.132761	0.214763	0.194569	0.014148	0.100392	0.05615	0.093089	0.19827	0.113075	0.05856	0.149033	0.102519	0.130351	0.0601275	0.225725			150	0.191594	0.214717	0.152839
152	0.108612	0.248538	0.095536	0.212517	0.080142	0.048265	0.264498	0.028723	0.097052	0.314037	0.167367	0.194904	0.171432	0.120181	0.164863	0.258216	0.16006	0.198894	0.03322	0.156161	0.0823487		152	0.135859	0.135859	0.10405	0.245789	0.1982	0.128513	0.224736	0.218629	0.013153	0.093702	0.057672	0.099163	0.183003	0.087475	0.063345	0.167821	0.087334	0.132018	0.0656829	0.341541			152	0.192639	0.235369	0.162138
154	0.093634	0.261838	0.083915	0.195233	0.062076	0.052871	0.266768	0.023627	0.088066	0.302915	0.165579	0.216165	0.171762	0.102334	0.197101	0.248049	0.159805	0.169465	0.020481	0.151668	0.0857911		154	0.113005	0.113005	0.098114	0.244823	0.147308	0.106073	0.211313	0.2807	0.017575	0.077513	0.058993	0.128356	0.223201	0.099025	0.074591	0.17326	0.072177	0.131708	0.0721515	0.458122			154	0.183944	0.262389	0.186457
156	0.100207	0.294319	0.077508	0.191799	0.082879	0.038796	0.282257	0.01467	0.063826	0.301546	0.173249	0.202945	0.152163	0.073521	0.244594	0.224988	0.17927	0.206075	0.014758	0.153651	0.0940409		156	0.101323	0.101323	0.099567	0.24983	0.139606	0.094548	0.253482	0.355688	0.017409	0.065982	0.058361	0.151295	0.194933	0.084142	0.08611	0.152939	0.10374	0.135899	0.0850341	0.55817			156	0.209163	0.270041	0.204101
158	0.136818	0.296115	0.096455	0.149651	0.105236	0.0542	0.264488	0.005368	0.036791	0.345669	0.238311	0.176448	0.111825	0.106175	0.282752	0.201288	0.143301	0.320689	0.018145	0.162617	0.104449		158	0.058159	0.058159	0.109234	0.261307	0.114297	0.088105	0.3019	0.393644	0	0.071006	0.064367	0.155703	0.149572	0.088077	0.082551	0.131294	0.150269	0.133979	0.0996677	0.407258			158	0.177714	0.282615	0.220158
[truncated: 116 more columns]

## Sheet: Supplemental Figure 7
Supplementary Figure 7b
0 s				60 s				180 s				420 s				660 s				750 s
Distance (μm)	Lifeact-mEGFP	H2B-GFP		Distance (μm)	Lifeact-mEGFP	H2B-GFP		Distance (μm)	Lifeact-mEGFP	H2B-GFP		Distance (μm)	Lifeact-mEGFP	H2B-GFP		Distance (μm)	Lifeact-mEGFP	H2B-GFP		Distance (μm)	Lifeact-mEGFP	H2B-GFP
0	102.791	33.909		0	2.1842	105.02		0	45.375	2.625		0	4.1808	82.752		0	65.8726	3.6712		0	27.9552	5.9419
0.10733	120.743	38.068		0.10733	0.7078	138.946		0.10733	73.875	3		0.10733	3.1527	99.645		0.10733	78.5417	4.432		0.10733	35.4086	4.9464
0.21467	126.892	39.464		0.21467	1.7508	160.195		0.21467	90.125	1.875		0.21467	3.5478	104.091		0.21467	82.3051	5.3402		0.21467	40.2942	4.107
0.322	122.751	37.043		0.322	0.8384	167.727		0.322	92.5	4.125		0.322	3.9383	98.198		0.322	86.4703	2.7263		0.322	48.0803	4.9033
0.42934	135.464	30.554		0.42934	1.3536	167.964		0.42934	89	4.125		0.42934	3.2117	97.36		0.42934	85.0744	4.2146		0.42934	55.9039	5.0347
0.53667	147.036	33.244		0.53667	2.7423	162.42		0.53667	85.5	3		0.53667	3.7964	100.941		0.53667	86.0014	3.9532		0.53667	58.5705	4.1615
0.64401	164.608	33.944		0.64401	1.6183	158.199		0.64401	86	1.5		0.64401	5.0694	103.028		0.64401	89.8714	3.9241		0.64401	73.2502	4.6679
0.75134	201.084	33.678		0.75134	0.1994	154.534		0.75134	87	2.25		0.75134	4.0391	105.734		0.75134	98.8317	4.7124		0.75134	92.6154	5.0317
0.85868	218.711	31.58		0.85868	1.627	151.698		0.85868	79.5	4.125		0.85868	3.4108	108.36		0.85868	110.219	4.9059		0.85868	102.539	5.6096
0.96601	201.737	32.375		0.96601	3.2567	148.328		0.96601	78	4.125		0.96601	4.268	108.379		0.96601	102.735	4.7911		0.96601	91.122	5.2195
1.07335	190.326	35.016		1.07335	1.7394	155.953		1.07335	81.5	4.125		1.07335	3.6281	113.524		1.07335	86.7016	4.9644		1.07335	74.6455	5.3798
1.18068	192.909	37.226		1.18068	0.5325	163.243		1.18068	87.5	3.375		1.18068	3.3025	121.38		1.18068	75.8242	5.2096		1.18068	57.0534	4.7511
1.28801	192.504	38.782		1.28801	1.5268	160.789		1.28801	89	3.75		1.28801	4.0149	128.047		1.28801	69.3472	4.3983		1.28801	53.799	4.2425
1.39535	191.331	35.986		1.39535	4.9207	154.539		1.39535	98.5	4.5		1.39535	6.0741	128.335		1.39535	66.4378	4.5761		1.39535	64.0941	5.1991
1.50268	197.804	42.471		1.50268	6.5106	143.245		1.50268	106.5	5.25		1.50268	4.6369	123.958		1.50268	68.3993	5.7807		1.50268	76.0933	6.2859
1.61002	238.02	42.704		1.61002	3.2935	142.839		1.61002	95.5	3.75		1.61002	3.9231	120.898		1.61002	72.338	6.8271		1.61002	95.2034	7.5803
1.71735	252.225	42.024		1.71735	3.9691	142.599		1.71735	87	4.875		1.71735	5.2076	107.679		1.71735	68.8503	7.6769		1.71735	111.279	8.0186
1.82469	254.434	40.987		1.82469	5.826	137.969		1.82469	87	3		1.82469	5.5408	100.09		1.82469	66.2014	11.8352		1.82469	90.8528	10.7765
1.93202	249.799	45.855		1.93202	6.4631	147.359		1.93202	87	3.75		1.93202	6.8888	100.825		1.93202	66.4296	16.0222		1.93202	65.4745	10.7623
2.03936	219.331	45.874		2.03936	6.4603	160.634		2.03936	89.5	2.625		2.03936	7.0413	101.446		2.03936	60.1819	23.3697		2.03936	53.622	12.9921
2.14669	176.936	48.017		2.14669	7.6694	184.718		2.14669	101.5	3.75		2.14669	5.2321	96.599		2.14669	55.2642	32.6292		2.14669	42.7813	15.5733
2.25402	163.286	45.335		2.25402	9.3329	199.782		2.25402	111.375	2.625		2.25402	4.2627	93.29		2.25402	49.6186	40.8442		2.25402	40.724	20.5727
2.36136	156.705	51.167		2.36136	8.4022	207.505		2.36136	121.625	2.25		2.36136	4.734	99.724		2.36136	43.2588	48.0641		2.36136	48.2578	29.8578
2.46869	147.866	67.384		2.46869	6.8323	204.042		2.46869	143.75	4.125		2.46869	4.0391	106.578		2.46869	42.3328	62.9023		2.46869	69.7833	34.8432
2.57603	133.902	78.233		2.57603	7.0647	191.193		2.57603	172.25	6		2.57603	2.4731	122.242		2.57603	40.7453	71.9879		2.57603	96.9311	38.548
2.68336	130.312	104.943		2.68336	5.0192	157.919		2.68336	193.375	4.125		2.68336	2.7175	133.654		2.68336	42.667	72.6034		2.68336	100.546	39.3627
2.7907	133.101	153.941		2.7907	3.9012	142.244		2.7907	219.25	3.75		2.7907	3.7684	132.18		2.7907	44.0991	74.2518		2.7907	89.5589	35.0072
2.89803	137.095	196.6		2.89803	3.4884	124.146		2.89803	250.875	4.875		2.89803	3.6253	121.984		2.89803	40.6825	75.4838		2.89803	73.177	30.4125
3.00537	129	229.041		3.00537	2.8929	108.959		3.00537	254.625	10.5		3.00537	3.5299	106.333		3.00537	40.0725	72.5141		3.00537	60.2864	25.2727
3.1127	122.71	241.411		3.1127	2.1567	100.933		3.1127	242.5	19.375		3.1127	3.7377	99.727		3.1127	41.3639	68.0431		3.1127	58.3596	20.2694
3.22004	121.626	250.209		3.22004	4.323	94.535		3.22004	222	40		3.22004	3.7715	114.733		3.22004	41.4274	61.3116		3.22004	59.1335	16.8026
3.32737	127.881	254.228		3.32737	2.3818	89.457		3.32737	192.875	68		3.32737	4.7317	135.506		3.32737	40.0979	53.7136		3.32737	61.6346	13.9165
3.4347	134.069	254.947		3.4347	2.4032	92.988		3.4347	161.5	87.375		3.4347	5.8876	151.155		3.4347	41.1804	47.2275		3.4347	62.8618	10.7704
3.54204	158.351	255		3.54204	3.5247	100.299		3.54204	125.125	97		3.54204	12.3051	150.927		3.54204	41.9815	38.2215		3.54204	62.8652	11.036
3.64937	205.154	255		3.64937	4.7173	108.137		3.64937	121.875	123.125		3.64937	27.1657	145.501		3.64937	46.6937	27.1386		3.64937	60.8293	10.6345
3.75671	247.059	254.421		3.75671	3.6683	121.717		3.75671	111.5	129.125		3.75671	41.424	130.986		3.75671	50.8278	18.1287		3.75671	60.0095	8.1535
3.86404	253.985	251.037		3.86404	6.0749	130.713		3.86404	109	146.75		3.86404	61.5147	121.317		3.86404	49.712	11.6005		3.86404	56.2773	7.7614
3.97138	249.547	221.771		3.97138	5.4143	127.738		3.97138	101	155.875		3.97138	70.1347	121.014		3.97138	47.9913	9.1874		3.97138	51.1781	6.6888
4.07871	229.819	159.302		4.07871	3.8083	117.508		4.07871	100	151.125		4.07871	65.6692	121.203		4.07871	52.5842	7.2605		4.07871	46.1557	6.2734
4.18605	219.497	128.458		4.18605	2.6053	107.985		4.18605	96	150.625		4.18605	49.0607	121.014		4.18605	58.7929	6.6123		4.18605	47.4646	5.9421
4.29338	191.292	113.383		4.29338	2.7085	102.537		4.29338	101.5	140.625		4.29338	32.2132	125.177		4.29338	67.2815	7.5616		4.29338	46.3882	5.407
4.40072	177.995	88.27		4.40072	4.9523	106.433		4.40072	113	128.875		4.40072	20.8753	125.123		4.40072	71.4612	7.4159		4.40072	42.5878	6.5176
4.50805	164.268	73.401		4.50805	6.8623	109.309		4.50805	114	121.5		4.50805	9.7757	109.014		4.50805	75.8038	6.2355		4.50805	43.4376	5.6571
4.61538	146.871	75.66		4.61538	10.3158	112.034		4.61538	107	104.375		4.61538	7.3924	101.028		4.61538	77.2307	7.6199		4.61538	36.5163	6.3716
4.72272	149.21	84.813		4.72272	19.0052	107.757		4.72272	108.5	77.25		4.72272	7.399	95.17		4.72272	73.4316	7.482		4.72272	29.7918	5.3559
4.83005	163.53	110.497		4.83005	36.8671	117.671		4.83005	110.5	52.375		4.83005	5.9667	85.031		4.83005	70.6014	6.8216		4.83005	26.1237	4.5288
4.93739	164.08	128.654		4.93739	49.7774	131.374		4.93739	103.5	30.5		4.93739	4.8123	79.857		4.93739	73.8184	6.8614		4.93739	27.7057	4.2337
5.04472	157.44	129.506		5.04472	40.2223	148.163		5.04472	95	17.25		5.04472	3.6122	77.915		5.04472	72.6546	7.5031		5.04472	36.5702	4.4153
5.15206	148.962	127.606		5.15206	25.1549	152.235		5.15206	85	9.75		5.15206	2.6854	80.966		5.15206	67.745	7.0569		5.15206	49.5585	4.0373
5.25939	136.975	114.768		5.25939	11.5569	151.992		5.25939	73	6.875		5.25939	4.4781	81.652		5.25939	66.157	5.7913		5.25939	56.7733	4.4505
5.36673	129.298	77.628		5.36673	7.5936	153.193		5.36673	72.75	4.875		5.36673	4.2471	90		5.36673	63.9226	4.296		5.36673	59.553	4.5831
5.47406	125.853	51.35		5.47406	7.3145	135.032		5.47406	67.875	3.75		5.47406	4.7993	97.325		5.47406	62.2266	3.3691		5.47406	56.7666	4.4043
5.5814	129.397	44.532		5.5814	4.5709	108.668		5.5814	71.5	4.5		5.5814	4.9544	102.628		5.5814	64.9559	2.8244		5.5814	49.7536	3.8015
5.68873	130.387	41.858		5.68873	6.072	90.753		5.68873	70.5	5.25		5.68873	3.3443	105.178		5.68873	63.9114	3.3938		5.68873	48.2299	4.2072
5.79606	130.459	40.612		5.79606	3.3979	70.677		5.79606	80	3		5.79606	4.1462	95.086		5.79606	62.3323	3.7		5.79606	47.4363	4.0301
5.9034	148.31	39.711		5.9034	2.5	50.991		5.9034	82	4.5		5.9034	3.7045	86.225		5.9034	59.8803	3.5824		5.9034	56.2021	3.0586
6.01073	148.268	39.188		6.01073	2.5797	29.441		6.01073	73.5	4.125		6.01073	3.444	77.762		6.01073	62.1881	3.1236		6.01073	62.6327	3.5176

[truncated: 1 more sheets: Supplemental Figure 8]
